# Supplementary material for: Network biology analysis of P23H rhodopsin interactome identifies protein and mRNA quality control mechanisms
Source: Sci Rep. 2022 Oct 18;12:17405. doi: 10.1038/s41598-022-22316-8 (PMC9579138; doi:10.1038/s41598-022-22316-8)
Supplement: Supplementary file 2 — Supplementary Information 2. [file 41598_2022_22316_MOESM2_ESM.xlsx]

## Sheet: Sheet1
Supplementary Information S2. Wild-type Rhodopsin Protein Interactome
Gene Symbol	Protein Name	UniProt KB Acc. No.	Total Spec Count
			WT	MEF
Rho	Rhodopsin	P15409	536	0
Tuba1b	Tubulin alpha-1B Chain	P05213	457	35
GAPDH	Glyceraldehyde-3-phosphate dehydrogenase	P16858	351	18
Tuba4a	Tubulin alpha-4A chain	P68368	298	0
Tubb5	Tubulin beta-5 chain	P99024	253	59
Tubb2b	Tubulin beta-2B chain	Q9CWF2	214	0
Tubb2c	Tubulin beta-4B chain	P68372	195	50
Tubb2a	Tubulin beta-2A chain	Q7TMM9	190	41
Tubb4	Tubulin beta-4 chain	Q9D6F9	168	0
Gnat1	Guanine nucleotide-binding protein G(t) subunit alpha-1	P20612	140	0
Tubb3	Tubulin beta-3 chain	Q9ERD7	128	45
Tubb6	Tubulin beta-6 chain	Q922F4	120	0
Dync1h1	Cytoplasmic dynein1 heavy chain 1	Q9JHU4	108	0
Gnb1	Guanine nucleotide-binding protein G(I)/G(S)/G(T) subunit beta-1	P62874	93	0
Slc25a4	ADP/ATP translocase 1	P48962	80	0
Serpina5	Plasma serine protease inhibitor	P70458	58	12
Cltc	Clathrin heavy chain 1	Q68FD5	57	0
Atp5a1	ATP synthase subunit alpha, mitochondrial	Q03265	55	10
Gucy2e	Retinal guanylyl cyclase 1	P52785	49	0
Atp1a3	Sodium/potassium-transporting ATPase subunit alpha-3	Q6PIC6	47	0
Vdac1	Voltage-dependent anion-selective channel protein 1	Q60932	46	0
Atp5b	ATP synthase subunit beta, mitochondrial	P56480	43	0
Hspa8	Heat shock cognate 71 kDa protein	P63017	37	24
Atp1a1	Sodium/potassium-transporting ATPase subunit alpha-1	Q8VDN2	36	0
Nsf	Vesicle-fusing ATPase	P46460	36	0
Dnm1	Dynamin-1	P39053	36	0
Gnat2	Guanine nucleotide-binding protein G(t) subunit alpha-2	P50149	34	0
Pde6a	Rod cGMP-specific 3',5'-cyclic phosphodiesterase subunit alpha	P27664	31	0
Uqcrc2	Cytochrome b-c1 complex subunit 2, mitochondrial	Q9DB77	31	0
Slc25a5	ADP/ATP translocase 2	P51881	28	0
Dmxl2	DmX-like protein 2	Q8BPN8	27	0
Prph2	Peripherin-2	P15499	27	0
Hsp90ab1	Heat shock protein HSP90-beta	P11499	26	0
Hsp90aa1	Heat shock protein HSP90-alpha	P07901	25	0
Vdac2	Voltage-dependent anion-selective channel protein 2	Q60930	25	0
Atp2a2	Sarcoplasmic/endoplasmic reticulum calcium ATPase 2	O55143	24	0
Eif4a1	Eukaryotic initiation factor 4A-I	P60843	23	0
Mtap1b	Microtubule-associated protein 1B	P14873	23	0
Rbp3	Retinol-binding protein 3	P49194	22	0
Farsa	Phenylalanyl-tRNA ligase alpha subunit	Q8C0C7	22	0
Arf3	ADP-ribosylation factor 3	P61205	22	0
Krt5	Keratin, type II cytoskeletal 5	Q922U2	22	9
Dnm3	Dynamin-3	Q8BZ98	21	0
Sag	S-arrestin	P20443	21	0
Gnao1	Guanine nucleotide-binding protein G(o) subunit alpha	P18872	20	0
Lmnb1	Lamin-B1	P14733	20	0
Pde6b	Rod cGMP-specific 3',5'-cyclic phosphodiesterase subunit beta	P23440	20	0
Myh14	Myosin -14	Q6URW6	20	0
Krt10	Keratin, type 1 cytoskeletal 10	P02535	20	0
Slc25a11	Mitochondrial 2-oxoglutarate/malate carrier protein	Q9CR62	19	0
Dpysl3	Dihydropyrimidinase-related protein 3	Q62188	19	0
Rab18	Ras-related protein Rab-18	P35293	19	0
Canx	Calnexin	P35564	18	0
Dnm1l	Dynamin-1-like protein	Q8K1M6	18	0
Slc25a12	Calcium-binding mitochondrial carrier protein Aralar1	Q8BH59	17	0
Acsl6	Long-chain-fatty-acid--CoA ligase 6	Q91WC3	17	0
Cand1	Cullin-associated NEDD8-dissociated protein 1	Q6ZQ38	17	0
Rhot1	Mitochondrial Rho GTPase1	Q8BG51	16	0
Sfxn3	Sideroflexin-3	Q91V61	16	0
Slc25a22	Mitochondrial glutamate carrier 1	Q9D6M3	16	0
Fut8	Alpha-(1,6)-fucosyltransferase	Q9WTS2	16	0
Hspa5	Endoplasmic reticulum chaperone BiP	P20029	16	11
Slc1a3	Excitatory amino acid transporter 1	P56564	15	0
Gnai2	Guanine nucleotide-binding protein G(i) subunit alpha-2	P04899	15	0
Vdac3	Voltage-dependent anion-selective channel protein 3	Q60931	15	0
Erlin2	Erlin-2	Q8BFZ9	15	0
Sfxn5	Sideroflexin-5	Q925N0	15	0
Pdc	Phosducin	Q9QW08	14	0
Ctbp2	C-terminal-binding protein 2	P56546	14	0
Tmpo	Lamina-associated polypeptide 2, isoforms alpha/zeta	Q61029	14	0
Atp1b2	Sodium/potassium-transporting ATPase subunit beta-2	P14231	14	0
Slc25a3	phosphate carrier protein, mitochondrial-likP	Q8VEM8	14	0
Sfxn1	Sideroflexin-1	Q99JR1	13	0
Rps11	40S ribosomal protein S11	P62281	13	0
Arf5	ADP-ribosylation factor 5	P84084	13	0
Hspd1	60kDa heat shock protein, mitochondrial	P63038	12	0
Paics	Multifunctional protein ADE2	Q9DCL9	12	0
Dctn1	Dynactin subunit 1	O08788	12	0
Camk2d	Calcium/calmodulin-dependent protein kinase type II subunit delta	Q6PHZ2	12	0
Sel1l	Protein sel-1 homolog 1	Q9Z2G6	12	0
Myo5a	Unconventional myosin-Va	Q99104	12	3
Rs1	Retinoschisin	Q9Z1L4	12	0
Os9	Protein OS-9	Q8K2C7	12	0
Add1	Alpha-adducin	Q9QYC0	11	0
Camk2b	Calcium/calmodulin-dependent protein kinase type II subunit beta	P28652	11	0
Ddx5	Probable ATP-dependent RNA helicase DDX5	Q61656	11	0
Pcbp1	Poly(rC)-binding protein 1	P60335	11	0
Ass1	Argininosuccinate synthase	P16460	11	0
Acsl3	Fatty acid CoA ligase Acsl3	Q9CZW4	11	0
Dpysl2	Dihydropyrimidinase-related protein 2	O08553	11	0
Prxl2a	Peroxiredoxin-like 2 activated in M-CSF stimulated monocytes	Q3U125	11	0
Krt73	Keratin, typeII cytoskeletal 73	Q6NXH9	11	5
Sv2a	Synaptic vesicle glycoprotein 2A	Q9JIS5	11	0
Psmd2	26S proteasome non-ATPase regulatory subunit2	Q8VDM4	10	0
Pfkm	ATP-dependent 6-phosphofructokinase, muscle type	P47857	10	0
Slc3a2	4F2 cell-surface antigen heavy chain	P10852	10	0
Sae1	SUMO-activating enzyme subunit 1	Q9R1T2	10	0
Fam169a	Soluble lamin-associated protein of 75 kDa	Q5XG69	10	0
Ndufa4	Cytochrome c oxidase subunit NDUFA4	Q4FZG9	10	0
Serpinh1	Serpin H1	P19324	10	8
Slc2a1	Solute carrier family 2, facilitated glucose transporter member 1	P17809	10	0
Dync1li1	Cytoplasmic dynein 1 light intermediate chain 1	Q8R1Q8	10	0
Prss2	Anionic trypsin-2	P07146	10	0
Mtap4	Microtubule-associated protein 4	P27546	10	0
Poldip3	Polymerase delta-interacting protein 3	Q8BG81	10	0
Arf4	ADP-ribosylation factor 4	P61750	10	0
Atp1a2	Sodium/potassium-transporting ATPase subunit alpha-2	Q6PIE5	10	0
Camk2g	Calcium/calmodulin-dependent protein kinase type II subunit gamma	Q923T9	9	0
Hk1	Hexokinase-1	P17710	9	0
Ywhae	14-3-3 protein epsilon	P62259	9	3
Rhot2	Mitochondrial Rho GTPase2	Q8JZN7	9	0
Hnrnph2	Heterogeneous nuclear ribonucleoprotein H2	P70333	9	0
Bdh1	D-beta-hydroxybutyrate dehydrogenase, mitochondrial	Q80XN0	9	0
Tubg1	Tubulin gamma-1 chain	P83887	9	0
Timm50	Mitochondrial import inner membrane translocase subunit TIM50	Q9D880	9	0
Rdh12	Retinol dehydrogenase 12	Q8BYK4	9	0
Try10	Trypsin 10	Q792Z1	9	0
Dusp3	Dual specificity protein phosphatase 3	Q9D7X3	9	0
Pdcd6	Programmed cell death protein 6	Q9DBE8	9	0
C2cd2l	Phospholipid transfer protein C2CD2L	Q80X80	9	0
Cnga1	cGMP-gated cation channel alpha-1	P29974	9	0
Cfl1	Cofilin-1	P18760	9	0
Atp5c1	ATP synthase subunit gamma, mitochondrial	Q91VR2	9	4
Cisd1	CDGSH iron-sulfur domain-containing protein 1	Q91WS0	9	0
Ddx1	ATP-dependent RNA helicase DDX1	Q91VR5	8	0
Ube2i	SUMO-conjugating enzyme UBC9	P63280	8	5
Cct5	T-complex protein 1 subunit epsilon	P80316	8	0
Lpcat1	Lysophosphatidylcholine acyltransferase 1	Q3TFD2	8	0
Nup155	Nuclear pore complex protein Nup155	Q99P88	8	0
Samm50	Sorting and assembly machinery component 50 homolog	Q8BGH2	8	0
Psmc2	26S proteasome regulatory subunit 7	P46471	8	0
Eprs1	Bifunctional glutamate/proline--tRNA ligase	Q8CGC7	8	0
Cox4i1	Cytochrome c oxidase subunit 4 isoform 1, mitochondrial	P19783	8	0
Sec22b	Vesicle-trafficking protein SEC22b	O08547	8	0
Rars	Arginine--tRNA ligase, cytoplasmic	Q3TVC5	8	0
Rab5b	Ras-related protein Rab-5B	P61021	8	0
Hspa9	Stress-70 protein, mitochondrial	P38647	8	4
Krt2	Keratin, type II cytoskeletal 2 epidermal	Q3TTY5	8	0
Crmp1	Dihydropyrimidinase-related protein 1	P97427	8	0
Krt42	Keratin, type I cytoskeletal 42	Q6IFX2	8	0
Adnp	Activity-dependent neuroprotector homeobox protein	Q9Z103	8	0
Synpr	Synaptoporin	Q8BGN8-2	8	0
Pkm2	Pyruvate kinase PKM	P52480	8	0
Krt6a	Keratin, type II cytoskeletal 6A	P50446	8	0
Ywhab	14-3-3 protein beta/alpha	Q9CQV8-1	7	0
Uso1	General vesicular transport factor p115	Q9Z1Z0	7	0
Rlbp1	Retinaldehyde-binding protein 1	Q9Z275	7	0
Pfkl	ATP-dependent 6-phosphofructokinase, liver type	P12382	7	0
Tmed10	Transmembrane emp24 domain-containing protein 10	Q9D1D4	7	0
Uba2	SUMO-activating enzyme subunit 2	Q9Z1F9	7	0
Fam241b	Protein FAM241B	F8WHN9	7	0
Rtcb	RNA-splicing ligase RtcB homolog	Q99LF4	7	0
Rom1	Rod outer segment membrane protein 1	P32958	7	0
Apmap	Adipocyte plasma membrane-associated protein	Q9D7N9	7	0
Prom1	Prominin-1	O54990	7	0
Cpt1a	Carnitine O-palmitoyltransferase 1, liver isoform	P97742	7	0
Atp6v1h	V-type proton ATPase subunit H	Q8BVE3	7	0
Pygb	Glycogen phosphorylase, brain form	Q8CI94	7	0
Cct8	T-complex protein 1 subunit theta	P42932	7	0
Dpysl4	Dihydropyrimidinase-related protein 4	O35098	7	0
Dars1	Aspartate--tRNA ligase, cytoplasmic	Q8BJY7	7	0
Rab28	Ras-related protein Rab-28	Q99KL7	7	0
Hnrnpm	Heterogeneous nuclear ribonucleoprotein M	Q9D0E1	6	0
Atp6v1a	V-type proton ATPase catalytic subunit A	Q8BVE3	6	0
Nup133	Nuclear pore complex protein Nup133	Q8R0G9	6	0
Stxbp1	Syntaxin-binding protein 1	O08599	6	0
Ywhag	14-3-3 protein gamma	P61982	6	0
Aars	Alanine--tRNA ligase, cytoplasmic	Q8BGO7	6	0
Smpd2	Sphingomyelin phosphodiesterase 2	O60906	6	0
Rab21	Ras-related protein Rab-21	Q6A0C7	6	0
Tamm41	Phosphatidate cytidylyltransferase, mitochondrial	Q3TUH1	6	0
GNB2L1	Guanine nucleotide-binding protein subunit beta-2-like 1	Q4R7Y4	6	0
Psmc1	26S proteasome regulatory subunit 4	P62192	6	0
Galk1	Galactokinase	Q9R0N0	6	0
Phb	Prohibitin-2	P67778	6	0
Fkbp8	Peptidyl-prolyl cis-trans isomerase FKBP8	O35465-2	6	0
Chchd6	MICOS complex subunit Mic25	Q91VN4	6	0
Dpm1	Dolichol-phosphate mannosyltransferase subunit 1	O70152	6	0
Try5	TESP4	Q9QUK9	6	0
Atp5o	ATP synthase subunit O, mitochondrial	Q9DB20	6	0
Hspa12a	Heat shock 70 kDa protein 12A	Q8K0U4	6	0
Rpl38	60S ribosomal protein L38	Q9JJI8	6	0
Lrpprc	Leucine-rich PPR motif-containing protein, mitochondrial	Q6PB66	6	0
Atp2b1	Plasma membrane calcium-transporting ATPase 1	G5E829	6	0
Myl12b	Myosin regulatory light chain 12B	Q3THE2	6	0
Eno1	Alpha-enolase	P17182	6	0
Afg3l2	AFG3-like protein 2	Q8JZQ2	6	0
Tcp1	T-complex protein 1 subunit alpha	P11983	6	0
Atp2b2	Plasma membrane calcium-transporting ATPase 2	Q9R0K7	6	0
Dhrs1	Dehydrogenase/reductase SDR family member 1	Q99L04	6	0
Cryba1	Beta-crystallin A1	P02525	6	0
Rab1	Ras-related protein Rab-1A	P62821	5	0
Ppp2r1a	Serine/threonine-protein phosphatase 2A 65 kDa regulatory subunit A alpha isoform	Q76MZ3	5	0
Glul	Glutamine synthetase	P15105	5	0
Wdr7	WD repeat-containing protein 7	Q920I9	5	0
Syngr3	Synaptogyrin-3	Q8R191	5	0
Slc25a25	Calcium-binding mitochondrial carrier protein SCaMC-2	A2ASZ8	5	0
Ssr4	Translocon-associated protein subunit delta	Q62186	5	0
Ctbp1	C-terminal-binding protein 1	O88712	5	0
Rpl30	60S ribosomal \protein L30	P62889	5	0
Rpl12	60S ribosomal protein L12	P35979	5	0
Bsg	Basigin	P18572	5	0
Ehd1	EH domain-containing protein 1	Q9WVK4	5	0
Abcb7	Iron-sulfur clusters transporter ABCB7, mitochondrial	Q61102	5	0
Ehd4	EH domain-containing protein 4	Q1MWP8	5	0
Chchd3	MICOS complex subunit Mic19	Q9CRB9	5	0
Rap2b	Ras-related protein Rap-2b	P61226	5	0
Dci	Enoyl-CoA delta isomerase 1, mitochondrial	P42125	5	0
Usmg5	ATP synthase membrane subunit K, mitochondrial	K7CAQ4	5	0
Dnaja2	DnaJ homolog subfamily A member 2	Q9QYJ0	5	0
Sucla2	Succinate--CoA ligase [ADP-forming] subunit beta, mitochondrial	Q9Z2I9	5	0
Arl6	ADP-ribosylation factor-like protein 6-interacting protein 1	O88848	5	0
Rbm14	RNA-binding protein 14	Q8C2Q3	5	0
Rps27a	Ubiquitin-40S ribosomal protein S27a	Q6ZWU9	5	0
Rps4x	40S ribosomal protein S4, X isoform	P62702	5	0
Acad9	Complex I assembly factor ACAD9, mitochondrial	Q8JZN5	5	0
Cbr4	3-oxoacyl-[acyl-carrier-protein] reductase	D3Z6C4	5	0
Erlec1	Endoplasmic reticulum lectin 1	Q8VEH8	5	0
Pygm	Glycogen phosphorylase, muscle form	Q9WUB3	5	0
Arl6ip5	PRA1 family protein 3	Q8R5J9	4	0
Ehd3	EH domain-containing protein 3	Q9QXY6	4	0
Ssr1	Translocon-associated protein subunit alpha	Q9CY50	4	0
Mtch2	Mitochondrial carrier homolog 2	Q791V5	4	0
Fbxo6	F-box only protein 6	Q9QZN4	4	0
Aldh3a2	Aldehyde dehydrogenase family 3 member A2	B1ATI0	4	0
Psmc6	26S proteasome regulatory subunit 10B	P62334	4	0
Rpl24	60S ribosomal protein L24	Q8BP67	4	0
Kdsr	3-ketodihydrosphingosine reductase	Q6GV12	4	0
Gfpt1	Glucosamine--fructose-6-phosphate aminotransferase[isomerizing]1	P47856	4	0
Dstn	Destrin	Q9R0P5	4	0
Dnajc13	DnaJ heat shock protein family (Hsp40) member C13	G3X922	4	0
Cct3	T-complex protein 1 subunit gamma	P80318	4	0
Tmed9	Transmembrane emp24 domain-containing protein 9	Q99KF1	4	0
Atp5h	ATP synthase subunit d, mitochondrial	B1ASE2	4	0
Rgs9bp	Regulator of G-protein signaling 9-binding protein	Q148R9	4	0
Dnajc11	DnaJ homolog subfamily C member 11	Q5U458	4	0
Gpr89	Golgi pH regulator	Q8BS95	4	0
Agk	Acylglycerol kinase, mitochondrial	Q9ESW4	4	0
Scamp5	Secretory carrier-associated membrane protein 5	Q9JKD3	4	0
Rcn2	Reticulocalbin-2	Q8BP92	4	0
Gm5093	60S ribosomal protein L11	P62913	4	0
Rnh1	Ribonuclease H1	Q91VI7	4	0
Mtch1	Mitochondrial carrier homolog 1	Q791T5	4	0
Pgrmc2	Membrane-associated progesterone receptor component 2	Q80UU9	4	0
Get4	Golgi to ER traffic protein 4 homolog	Q9D1H7	4	0
Pycrl	Pyrroline-5-carboxylate reductase 3	Q9DCC4	4	0
Gm9755	Elongation factor Tu, mitochondrial	Q8BFR5	4	0
Krt13	Keratin, type I cytoskeletal 13	P08730	4	0
Rps2	40S ribosomal protein S2-like	P25444	4	0
Smc3	Structural maintenance of chromosomes protein 3	Q9CW03	3	0
Sec11a	Signal peptidase complex catalytic subunit SEC11A	Q9R0P6	3	0
Rpl14	60S ribosomal protein L14	Q9CR57	3	0
Mpdu1	Mannose-P-dolichol utilization defect 1 protein	F6ZGG4	3	0
Crx	Cone-rod homeobox protein	O54751	3	0
Arl3	ADP-ribosylation factor-like protein 3	Q9WUL7	3	0
Snap47	Synaptosomal-associated protein 47	Q8R570	3	0
Hnrnpr	Uncharacterized protein	Q3UKV5	3	0
Rras	Ras-related protein R-Ras	P10833	3	0
Vat1	Synaptic vesicle membrane protein VAT-1 homolog	Q62465	3	0
Ptdss2	Phosphatidylserine synthase 2	Q9Z1X2	3	0
Acaa2	Acetyl-Coenzyme A acyltransferase 2 (Mitochondrial 3-oxoacyl-Coenzyme A thiolase), isoform CRA_d	Q8BWT1	3	0
Ptp4a3	Protein tyrosine phosphatase type IVA 3	Q9D658	3	0
Eef1g	Elongation factor 1-gamma	Q9D8N0	3	0
Rdh11	Retinol dehydrogenase 11	Q9QYF1	3	0
Hist1h1e	Histone H1.4	P43274	3	0
Nup210	Nuclear pore membrane glycoprotein 210	Q9QY81	3	0
Otub1	Ubiquitin thioesterase OTUB1	Q7TQI3	3	0
Hsdl1	Inactive hydroxysteroid dehydrogenase-like protein 1	Q8BTX9	3	0
Krt14	Keratin, type I cytoskeletal 14	Q61781	3	0
Krt16	Keratin, type I cytoskeletal 16	Q9Z2K1	3	0
Fam98b	Protein FAM98B	Q80VD1	3	0
Cope	Coatomer subunit epsilon	O89079	3	0
Epb4.1	Protein 4.1	P48193	2	0
Kcnb1	Potassium voltage-gated channel subfamily B member 1	B0LAE2	2	0
Acadvl	Very long-chain specific acyl-CoA dehydrogenase, mitochondrial	P50544	2	0
Prdx2	Peroxiredoxin-2	Q61171	2	0
