# Supplementary material for: Network biology analysis of P23H rhodopsin interactome identifies protein and mRNA quality control mechanisms
Source: Sci Rep. 2022 Oct 18;12:17405. doi: 10.1038/s41598-022-22316-8 (PMC9579138; doi:10.1038/s41598-022-22316-8)
Supplement: Supplementary file 3 — Supplementary Information 3. [file 41598_2022_22316_MOESM3_ESM.xlsx]

## Sheet: Sheet1
Supplementary Information S3. P23H Rhodopsin Protein Interactome
Gene Symbol	Protein Name	UniProt KB Acc. No.	Total Spec Count
			P23H	MEF
Rho	Rhodopsin	P15409	139	0
Tubb2a	Tubulin beta-2A chain	Q7TMM9	118	41
Tuba1b	Tubulin alpha-1B chain	P05213	87	35
Tubb4	Tubulin beta-4 chain	Q9D6F9	86	0
Tubb3	Tubulin beta-3 chain	Q9ERD7	79	45
Hspa5	78 kDa glucose-regulated protein	P20029	75	11
Serpina5	Plasma serine protease inhibitor	Q9Z1R9	66	12
Gucy2e	Retinal guanylyl cyclase 1	P52785	65	0
Atp1a3	Sodium/potassium-transporting ATPase subunit alpha-3	Q6PIC6	58	0
Tubb4b	Tubulin beta-4B chain	P68372	56	50
Dync1h1	Cytoplasmic dynein 1 heavy chain 1	Q9JHU4	47	0
GAPDH	Glyceraldehyde-3-phosphate dehydrogenase	P16858	45	18
Hspa8	Heat shock cognate 71 kDa protein	P63017	44	24
rbp3	Sodium/potassium-transporting ATPase subunit alpha-1	Q8VDN2	42	0
Ccar1	Cell division cycle and apoptosis regulator protein 1	Q8CH18	32	11
rbp3	Calnexin	P35564	32	0
Actb	Actin, cytoplasmic 1	P60710	31	0
Actg1	Actin, cytoplasmic 2	Q4KL81	31	0
Atp5a1	ATP synthase subunit alpha, mitochondrial	Q03265	31	10
Dmxl2	DmX-like protein 2	Q8BPN8	30	0
Zmym2	Zinc finger MYM-type protein 2	Q9CU65	30	15
Myh10	Myosin-10	Q61880	29	0
Ube2i	SUMO-conjugating enzyme UBC9	P0CG50	28	5
Gucy2f	Retinal guanylyl cyclase 2	Q5SDA5	26	0
Plec	Plectin	Q9QXS1	26	0
Os9	Protein OS-9	Q8K2C7	25	0
Ubb	Polyubiquitin-B	P0CG49	25	0
Hnrnph1	Heterogeneous nuclear ribonucleoprotein H	O35737	25	0
Uba52	Ubiquitin-60S ribosomal protein L40	P62984	24	0
Kxd1	60S ribosomal protein L40	E9QNP0	24	0
Rps27a	Ubiquitin-40S ribosomal protein S27a	P62983	24	0
Krt77	Keratin, type II cytoskeletal 1b	Q6IFZ6	24	15
Atp5b	ATP synthase subunit beta, mitochondrial	P56480	22	0
Slc25a4	ADP/ATP translocase 1	P48962	22	0
Lmnb	Lamin-B1	P14733	22	0
Cltc	Clathrin heavy chain 1	Q68FD5	21	0
Krt5	Keratin, type II cytoskeletal 5	Q922U2	20	0
Prph2	Peripherin-2	P15499	20	0
Dnm1	Dynamin-1	P39053	19	0
Atp2a2	Sarcoplasmic/endoplasmic reticulum calcium ATPase 2	O55143	19	0
Poldip3	Polymerase delta-interacting protein 3	Q8BG81	18	5
Slc25a5	ADP/ATP translocase 2	P51881	18	0
Hist1h4k	Histone H4	P62806	18	16
Gfap	Glial fibrillary acidic protein	P03995	18	0
Rps11	40S ribosomal protein S11	P62281	17	0
Mtap4	Microtubule-associated protein 4	E9PZ43	17	0
Sag	S-arrestin	P20443	17	0
Ddx5	Probable ATP-dependent RNA helicase DDX5	Q61656	17	0
Hnrnph2	Heterogeneous nuclear ribonucleoprotein H2	P70333	17	0
Myo5a	Unconventional myosin-Va	Q99104	16	3
Myo6	Unconventional myosin-VI	Q64331	16	3
Trim21	E3 ubiquitin-protein ligase TRIM21	Q62191	16	0
Vdac1	Voltage-dependent anion-selective channel protein 1	Q60932	16	0
Atp1b2	Sodium/potassium-transporting ATPase subunit beta-2	P14231	16	0
Slc2a1	Solute carrier family 2, facilitated glucose transporter member 1	P17809	15	0
Slc25a11	Mitochondrial 2-oxoglutarate/malate carrier protein	Q9CR62	15	0
Rps8	40S ribosomal protein S8	P62242	15	0
Rom1	Rod outer segment membrane protein 1	P32958	15	0
Ddx3x	ATP-dependent RNA helicase DDX3X	Q62167	14	0
D1Pas1	Putative ATP-dependent RNA helicase Pl10	P16381	14	0
Nsf	Vesicle-fusing ATPase	P46460	14	0
Gmppa	Mannose-1-phosphate guanyltransferase alpha	Q922H4	13	7
Eif4a1	Eukaryotic initiation factor 4A-I	P60843	13	0
Sel1l	Protein sel-1 homolog 1	Q9Z2G6	13	0
Atp5c1	ATP synthase subunit gamma, mitochondrial	Q91VR2	13	12
Dpysl3	Dihydropyrimidinase-related protein 3	Q62188	13	4
Rcn2	Reticulocalbin-2	Q8BP92	13	0
Ina	Alpha-internexin	P46660	13	0
Ddx17	Probable ATP-dependent RNA helicase DDX17	Q501J6	13	5
Pkm2	Pyruvate kinase PKM	P52480	13	0
Vcp	Transitional endoplasmic reticulum ATPase	Q01853	13	0
Mrpl14	Mitochondrial assembly of ribosomal large subunit protein 1	Q9D1I6	13	6
Pcbp1	Poly(rC)-binding protein 1	P60335	13	0
Tmpo	Lamina-associated polypeptide 2, isoforms beta/delta/epsilon/gamma	Q61029	13	0
Rs1	Retinoschisin	Q9Z1L4	12	0
Rpl24	60S ribosomal protein L24	Q8BP67	12	0
Rbp3	Retinol-binding protein 3	P49194	12	0
Nedd4	E3 ubiquitin-protein ligase NEDD4	P46935	12	3
Mtap1b	Microtubule-associated protein 1B	A0PJ96	12	0
Crmp1	Dihydropyrimidinase-related protein 1	P97427	12	0
Acta2	Actin, aortic smooth muscle	P62737	12	0
Actc1	Actin, alpha cardiac muscle 1	P68033	12	0
Actg2	Actin, gamma-enteric smooth muscle	P63268	12	0
Slc12a5	Solute carrier family 12 member 5	Q91V14-2	11	0
Synm	Synemin	Q70IV5-2	11	9
Erlin2	Erlin-2	Q8BFZ9	11	0
Hnrnpu	Heterogeneous nuclear ribonucleoprotein U	Q8VEK3	11	0
Myh14	Myosin-14	Q6URW6	11	0
Mtap7	Ensconsin	O88735-2	11	0
Adnp	Activity-dependent neuroprotector homeobox protein	Q9Z103	10	0
Crb1	Protein crumbs homolog 1	Q8VHS2	10	0
Kdm1a	Lysine-specific histone demethylase 1A	Q6ZQ88	10	0
Rbm14	RNA-binding protein 14	Q8C2Q3	10	0
Rpl30	60S ribosomal protein L30	P62889	10	0
Rplp0	60S acidic ribosomal protein P0	P14869	10	0
Sfxn3	Sideroflexin-3	Q91V61	10	0
Arf3	ADP-ribosylation factor 3	P61205	9	0
Arf1	Arf-GAP with SH3 domain, ANK repeat and PH domain-containing protein 1	P84078	9	0
Slc3a2	4F2 cell-surface antigen heavy chain	P10852	9	0
Nefl	Neurofilament light polypeptide	P08551	9	0
Rhot1	Mitochondrial Rho GTPase 1	Q8BG51	9	0
Immt	MICOS complex subunit Mic60	Q8CAQ8	9	0
Rps6	40S ribosomal protein S6	P62754	9	0
Dpysl4	Dihydropyrimidinase-related protein 4	O35098	9	0
Dhx9	ATP-dependent RNA helicase A	O70133	9	0
Map4	Microtubule-associated protein 4	E9PZ43	9	0
Krt73	Keratin, type II cytoskeletal 73	Q6NXH9	9	5
Pcbp2	Poly(rC)-binding protein 2	Q61990	9	0
Camk2d	Calcium/calmodulin-dependent protein kinase type II subunit delta	Q6PHZ2	8	0
Slc25a3	Phosphate carrier protein, mitochondrial	Q8VEM8	8	0
Prom1	Prominin-1	O54990-5	8	0
Abca4	Retinal-specific phospholipid-transporting ATPase ABCA4	O35600	8	0
Rps14	40S ribosomal protein S14	P62264	8	0
Rgs9	Regulator of G-protein signaling 9	O54828	8	0
Uggt1	UDP-glucose:glycoprotein glucosyltransferase 1	Q6P5E4	8	0
Sfpq	Splicing factor, proline- and glutamine-rich	Q8VIJ6	8	0
Rps4x	Rps4x 40S ribosomal protein S4, X isoform	P62702	8	0
Susd3	Sushi domain-containing protein 3	Q9D176	8	0
Dpysl2	Dihydropyrimidinase-related protein 2	O08553	8	0
Ctbp2	C-terminal-binding protein 2	P56546	8	0
Rack1	Receptor of activated protein C kinase 1	Q4R7Y4	8	0
Vdac2	Voltage-dependent anion-selective channel protein 2	Q60930	8	0
Dnm3	Dynamin-3	Q8BZ98	7	0
Camk2b	Calcium/calmodulin-dependent protein kinase type II subunit beta	P28652	7	0
Rbm39	RNA-binding protein 39	Q8VH51	7	0
Rps3a	40S ribosomal protein S3a	P97351	7	0
Ywhaz	14-3-3 protein zeta/delta	P63101	7	0
Rpn1	Dolichyl-diphosphooligosaccharide--protein glycosyltransferase subunit 1	Q91YQ5	7	0
Cpt1a	Carnitine O-palmitoyltransferase 1, liver isoform	P97742	7	0
Rab18	Ras-related protein Rab-18	P35293	7	0
Kdsr	3-ketodihydrosphingosine reductase	Q6GV12	7	0
Rpl13	60S ribosomal protein L13a	P19253	7	6
Rps16	40S ribosomal protein S16	P14131	7	0
Rps25	40S ribosomal protein S25	P62852	7	5
Glul	Glutamine synthetase	P15105	7	0
Krt42	Keratin, type I cytoskeletal 42	Q6IFX2	7	0
Hsp90aa1	Heat shock protein HSP 90-alpha	P07901	6	0
Pygm	Glycogen phosphorylase, muscle form	Q9WUB3	6	0
Rpl7	60S ribosomal protein L7	P14148	6	0
Rpl12	60S ribosomal protein L12	P35979	6	0
Myef2	Myef2 Isoform 1 of Myelin expression factor 2	Q8C854-2	6	0
Slc25a22	Slc25a22 Mitochondrial glutamate carrier 1	Q9D6M3	6	0
Dnm1l	Dynamin-1-like protein	P39053	6	0
Hacd3	Very-long-chain (3R)-3-hydroxyacyl-CoA dehydratase 3	Q8K2C9	6	0
Cand1	Cullin-associated NEDD8-dissociated protein 1	Q6ZQ38	6	0
Rdh12	Retinol dehydrogenase 12	Q8BYK4	6	0
Nefm	Neurofilament medium polypeptide	P08553	6	0
Rps23	40S ribosomal protein S23	P62267	6	4
Rtn4	Reticulon-4	Q8K1M6-2	6	0
Ubap2l	Ubiquitin-associated protein 2-like	Q80X50	6	3
Nes	Nestin	Q6P5H2	6	0
Gnao1	Guanine nucleotide-binding protein G(o) subunit alpha	P18872	6	0
Gm5409	Try10-like trypsinogen	Q7M754	6	0
Ldha	L-lactate dehydrogenase A chain	P06151	5	0
Farsa	Phenylalanine--tRNA ligase alpha subunit	Q8C0C7	5	0
Mark2	Serine/threonine-protein kinase MARK2	Q05512	5	0
Hsp90ab1	Heat shock protein HSP 90-beta	P11499	5	0
Ckb	Creatine kinase B-type	Q04447	5	0
Nup210	Nuclear pore membrane glycoprotein 210	Q9QY81	5	0
Uqcrc2	Cytochrome b-c1 complex subunit 2, mitochondrial	Q9DB77	5	0
Pygb	Glycogen phosphorylase, brain form	Q8CI94	5	0
Hsd17b12	Very-long-chain 3-oxoacyl-CoA reductase	O70503	5	0
Dnajb11	DnaJ homolog subfamily B member 11	Q99KV1	5	0
Rpl9	60S ribosomal protein L9	P51410	5	0
Huwe1	E3 ubiquitin-protein ligase HUWE1	Q7TMY8	5	0
Srbd1	S1 RNA-binding domain-containing protein 1	Q497V5	5	0
Hspa9	Stress-70 protein, mitochondrial	P38647	5	0
Sptbn1	Spectrin beta chain, non-erythrocytic 1	Q62261	5	4
Ass	Argininosuccinate synthase	P16460	5	0
Erlec1	Endoplasmic reticulum lectin 1	Q8VEH8	5	0
Spnb2	Spectrin beta chain, non-erythrocytic 1	Q62261	5	0
Pgrmc2	Membrane-associated progesterone receptor component 2	Q80UU9	5	0
Fam98b	Protein FAM98B	Q80VD1	5	0
Dctn1	Dynactin subunit 1	O08788	5	0
Atp2b2	Plasma membrane calcium-transporting ATPase 2	Q9R0K7	5	0
Hnrnpf	Heterogeneous nuclear ribonucleoprotein F	Q9Z2X1	5	0
Atp2b	Plasma membrane calcium-transporting ATPase 2	Q9R0K7	5	0
Eef1a2	Elongation factor 1-alpha 2	P62631	5	0
Mtap2	Microtubule-associated protein 2	P20357	4	0
Slc25a12	Calcium-binding mitochondrial carrier protein Aralar1	Q8BH59	4	0
Sfxn	Sideroflexin-5	Q925N0	4	0
H3c2	Histone H3.2	P84228	4	0
H3f3a	Histone H3.3	P84244	4	0
Psmc2	26S proteasome regulatory subunit 7	P46471	4	0
Tmx1	Thioredoxin-related transmembrane protein 1	Q8VBT0	4	0
Spna2	Spectrin alpha chain, non-erythrocytic 1	P16546-2	4	0
Uso1	General vesicular transport factor p115	Q9Z1Z0	4	0
H3f3c	Histone H3.3C	P02301	4	0
Sec16a	Protein transport protein Sec16A	F6T8X6	4	0
Caprin1	Caprin-1	Q60865	4	0
Ubtd2	Ubiquitin domain-containing protein 2	Q6PGH0	4	0
Phb	Prohibitin	P67778	4	0
Sfxn5	Sideroflexin-5	Q925N0	4	0
Ubtd1	Ubiquitin domain-containing protein 1	Q91WB7	4	0
Hist1h3a	Histone H3.1	P68433	4	0
Fau	40S ribosomal protein S30	P35545	4	0
Rpl15	60S ribosomal protein L15	Q9CZM2	4	0
Sptan1	Spectrin alpha chain, non-erythrocytic 1	P16546-2	4	0
Fkbp8	Peptidyl-prolyl cis-trans isomerase FKBP8	O35465	4	3
Arl6	ADP-ribosylation factor-like protein 6	O88848	4	0
Arcn1	Coatomer subunit delta	Q5XJY5	4	0
Cdhr1	Cadherin-related family member 1	Q8VHP6	4	0
Hist2h3c2	Histone H3.2	P84228	4	0
Cnga1	cGMP-gated cation channel alpha-1	P29974	4	0
H3-3a	Histone H3.3	P84244	4	0
H3-5	Histone H3.3C	P02301	4	0
Hspd1	60 kDa heat shock protein, mitochondrial	P63038	4	0
Wrnip1	ATPase WRNIP1	Q91XU0	4	0
Erp44	Endoplasmic reticulum resident protein 44	Q9D1Q6	4	0
Lrit1	Leucine-rich repeat, immunoglobulin-like domain and transmembrane domain-containing protein 1	Q8K099	4	0
Rpl22	60S ribosomal protein L22	P67984	4	0
Lgals9	Galectin-9	O08573	4	0
Pcmtd2	Protein-L-isoaspartate O-methyltransferase domain-containing protein 2	Q8BHD8	4	3
Purb	Transcriptional activator protein Pur-beta	O35295	4	0
Atp2b3	Calcium-transporting ATPase	A2ALL9	4	0
Atp2b1	Plasma membrane calcium-transporting ATPase 1	G5E829	4	0
Emd	Emerin	O08579	3	0
Psmd3	26S proteasome non-ATPase regulatory subunit 3	P14685	3	0
Fam241b	Protein FAM241B	F8WHN9	3	0
Smc3	Structural maintenance of chromosomes protein 3	Q9CW03	3	0
Top2b	DNA topoisomerase 2-beta	Q64511	3	0
Mfn2	Mitofusin-2	Q80U63	3	0
Rab5c	Ras-related protein Rab-5C	P35278	3	0
Thoc4	THO complex subunit 4	O08583	3	0
Mtap6	Microtubule-associated protein 6	Q7TSJ2	3	0
Atad1	Outer mitochondrial transmembrane helix translocase	Q9D5T0	3	0
Pabpc6	Polyadenylate-binding protein	Q9D4E6	3	0
Oga	Protein O-GlcNAcase	Q9EQQ9	3	0
Timm50	Mitochondrial import inner membrane translocase subunit TIM50	Q9D880	3	0
Snw1	SNW domain-containing protein 1	Q9CSN1	3	0
Rab5b	Ras-related protein Rab-5B	P61021	3	0
Hdac2	Histone deacetylase 2	P70288	3	0
Snw	SNW domain-containing protein 1	Q9CSN1	3	0
NARS1	Asparagine--tRNA ligase, cytoplasmic	Q8BP47	3	0
Ppm1b	Protein phosphatase 1B	P36993	3	0
Elavl1	ELAV-like protein 1	P70372	3	0
Pabpc1	Polyadenylate-binding protein 1	P29341	3	0
Mthfd1	C-1-tetrahydrofolate synthase, cytoplasmic	Q922D8	3	0
Rpn2	Dolichyl-diphosphooligosaccharide--protein glycosyltransferase subunit 2	Q9DBG6	3	0
Mpp2	MAGUK p55 subfamily member 2	Q9WV34	3	0
Cul4b	Cullin-4B	A2A432	3	0
Ctnnb	Catenin beta-1	A2A432	3	0
Rpl19	60S ribosomal protein L19	P84099	3	0
Alyref2	Aly/REF export factor 2	Q9JJW6	3	0
Tmem	Transmembrane protein 59	Q9QY73	3	0
Hdac	Histone deacetylase 2	P70288	3	0
Fam168a	Protein FAM168A	Q8BGZ2	3	0
Cul4a	Cullin-4A	Q3TCH7	3	0
Tardbp	TAR DNA-binding protein 43	Q921F2	3	0
Skp1a	S-phase kinase-associated protein 1	Q9WTX5	3	0
USMG5	Up-regulated during skeletal muscle growth 5 homolog	K7CAQ4	3	0
Pabpc2	Polyadenylate-binding protein	Q62029	3	0
Tmem59	Transmembrane protein 59	Q9QY73	3	0
Nup93	Nuclear pore complex protein Nup93	Q8BJ71	3	0
Rab5a	Ras-related protein Rab-5A	Q9CQD1	3	0
Rapsn	43 kDa receptor-associated protein of the synapse	P12672	3	0
Tcp1	T-complex protein 1 subunit alpha	P11983	3	0
Stxbp1	Syntaxin-binding protein 1	O08599	3	0
Mab21l2	Protein mab-21-like 2	Q8BPP1	3	0
Epb4.1	Band 4.1-like protein 2	P48193	2	0
Ano	Anoctamin-2	Q8CFW1	2	0
Gdi1	Rab GDP dissociation inhibitor alpha	Q99PT1	2	0
Zc3h15	Zinc finger CCCH domain-containing protein 15	Q3TIV5	2	0
Pogz	Pogo transposable element with ZNF domain	Q8BZH4	2	0
Ncln	Nicalin	Q8VCM8	2	0
Galnt2	Polypeptide N-acetylgalactosaminyltransferase 2	Q6PB93	2	0
Cnga3	Cyclic nucleotide-gated cation channel alpha-3	Q9JJZ8	2	0
Cul1	Cullin-1	Q9WTX6	2	0
Rps27l	40S ribosomal protein S27-like	Q6ZWY3	2	0
Ahcyl1	S-adenosylhomocysteine hydrolase-like protein 1	Q68FL4	2	0
Ktn1	Kinectin	Q61595	2	0
Eif2s	Eukaryotic translation initiation factor 2 subunit 1	Q6ZWX6	2	0
Ahcyl2	Putative adenosylhomocysteinase 3	Q68FL4	2	0
Hsp90b1	Endoplasmin	P08113	2	0
Arf2	ADP-ribosylation factor 2	Q8BSL7	2	0
Tdrkh	Tudor and KH domain-containing protein	Q80VL1	2	0
Chchd3	MICOS complex subunit Mic19	Q9CRB9	2	0
Hist1h1c	Histone H1.2	P15864	2	0
Metap	Methionine aminopeptidase 2	O08663	2	0
Csda	Y-box-binding protein 3	Q9JKB3	2	0
Tmem87a	Transmembrane protein 87A	Q8BXN9	2	0
Krt16	Keratin, type I cytoskeletal 16	Q9Z2K1	2	0
Syncrip	Heterogeneous nuclear ribonucleoprotein Q	Q7TMK9	2	0
Ybx2	Y-box-binding protein 2	Q9Z2C8	2	0
Ap3d1	AP-3 complex subunit delta-1	Q54774	2	0
Add3	Gamma-adducin	Q9QYB5	2	0
