# Supplementary material for: Network biology analysis of P23H rhodopsin interactome identifies protein and mRNA quality control mechanisms
Source: Sci Rep. 2022 Oct 18;12:17405. doi: 10.1038/s41598-022-22316-8 (PMC9579138; doi:10.1038/s41598-022-22316-8)
Supplement: Supplementary file 4 — Supplementary Information 4. [file 41598_2022_22316_MOESM4_ESM.xlsx]

## Sheet: GO MF
source	term_name	term_id	adjusted_p_value	negative_log10_of_adjusted_p_value	term_size	query_size	intersection_size	effective_domain_size	intersections
GO:MF	guanyl ribonucleotide binding	GO:0032561	6.07e-17	16.217	220	203	26	18460	TUBA1B,TUBA4A,TUBB5,TUBB2B,TUBB2A,GNAT1,TUBB3,TUBB6,HSP90AB1,HSP90AA1,ARF3,GNAO1,RAB18,RHOT1,GNAI2,ARF5,DYNC1LI1,ARF4,RHOT2,TUBG1,CNGA1,RAB5B,RAB28,RAB21,RAP2B,ARL6
GO:MF	guanyl nucleotide binding	GO:0019001	6.81e-17	16.1667	221	203	26	18460	TUBA1B,TUBA4A,TUBB5,TUBB2B,TUBB2A,GNAT1,TUBB3,TUBB6,HSP90AB1,HSP90AA1,ARF3,GNAO1,RAB18,RHOT1,GNAI2,ARF5,DYNC1LI1,ARF4,RHOT2,TUBG1,CNGA1,RAB5B,RAB28,RAB21,RAP2B,ARL6
GO:MF	GTP binding	GO:0005525	2.75e-14	13.5613	191	110	18	18460	TUBA1B,TUBA4A,TUBB5,TUBB2B,TUBB2A,GNAT1,TUBB3,TUBB6,HSP90AB1,HSP90AA1,ARF3,GNAO1,RHOT1,GNAI2,ARF5,ARF4,RHOT2,TUBG1
GO:MF	structural constituent of cytoskeleton	GO:0005200	1.75e-13	12.757	63	10	7	18460	TUBA1B,TUBA4A,TUBB5,TUBB2B,TUBB2A,TUBB3,TUBB6
GO:MF	ligase activity	GO:0016874	4.45e-11	10.3518	141	225	18	18460	ATP5A1,ATP5B,FARSA,ACSL6,ASS1,ACSL3,SAE1,ATP5C1,EPRS1,RARS,UBA2,RTCB,DARS1,AARS,ATP5O,GLUL,SUCLA2,ATP5H
GO:MF	ATP binding	GO:0005524	9e-10	9.04577	293	187	21	18460	ATP5A1,ATP5B,HSPA8,ATP1A1,HSP90AB1,HSP90AA1,ATP2A2,MYH14,HSPA5,MYO5A,PFKM,ATP1A2,HK1,RARS,HSPA9,PFKL,UBA2,AARS,GALK1,ATP2B2,GLUL
GO:MF	protein folding chaperone	GO:0044183	1.06e-09	8.97321	32	223	10	18460	HSPA8,HSP90AB1,HSP90AA1,HSPA5,CCT5,HSPA9,CCT8,FKBP8,TCP1,CCT3
GO:MF	unfolded protein binding	GO:0051082	2.24e-08	7.64931	72	223	12	18460	HSPA8,HSP90AB1,HSP90AA1,HSPA5,SERPINH1,CCT5,HSPA9,CCT8,TCP1,DNAJA2,ERLEC1,CCT3
GO:MF	anion transmembrane transporter activity	GO:0008509	5.3e-08	7.27574	267	98	14	18460	SLC25A4,VDAC1,SLC25A5,VDAC2,SLC25A11,SLC25A12,SFXN3,SLC25A22,SLC1A3,VDAC3,SFXN5,SFXN1,SLC3A2,SLC2A1
GO:MF	nucleoside-triphosphatase activity	GO:0017111	1.17e-07	6.93036	309	107	15	18460	GNAT1,DYNC1H1,GNB1,DNM1,GNAT2,DNM3,GNAO1,MYH14,RAB18,DNM1L,RHOT1,GNAI2,MYO5A,DYNC1LI1,RHOT2
GO:MF	G protein-coupled receptor binding	GO:0001664	2.66e-07	6.57466	288	42	10	18460	GNAT1,ATP1A3,HSPA8,NSF,DNM1,GNAT2,ATP2A2,DNM3,SAG,GNAO1
GO:MF	ATPase-coupled cation transmembrane transporter activity	GO:0019829	2.88e-07	6.54112	47	183	9	18460	ATP1A3,ATP5B,ATP1A1,ATP2A2,ATP1B2,ATP1A2,ATP6V1A,ATP2B1,ATP2B2
GO:MF	organic anion transmembrane transporter activity	GO:0008514	2.89e-07	6.53919	158	98	11	18460	SLC25A4,SLC25A5,SLC25A11,SLC25A12,SFXN3,SLC25A22,SLC1A3,SFXN5,SFXN1,SLC3A2,SLC2A1
GO:MF	GTPase activity	GO:0003924	8.8e-07	6.0555	218	61	10	18460	GNAT1,GNB1,DNM1,GNAT2,DNM3,GNAO1,RAB18,DNM1L,RHOT1,GNAI2
GO:MF	P-type transmembrane transporter activity	GO:0140358	4.19e-06	5.37804	29	183	7	18460	ATP1A3,ATP1A1,ATP2A2,ATP1B2,ATP1A2,ATP2B1,ATP2B2
GO:MF	P-type ion transporter activity	GO:0015662	4.19e-06	5.37804	29	183	7	18460	ATP1A3,ATP1A1,ATP2A2,ATP1B2,ATP1A2,ATP2B1,ATP2B2
GO:MF	active transmembrane transporter activity	GO:0022804	2.09e-05	4.67964	267	69	10	18460	SLC25A4,ATP1A3,ATP5B,ATP1A1,SLC25A5,ATP2A2,SLC25A11,SLC1A3,ATP1B2,SLC25A3
GO:MF	ADP binding	GO:0043531	3.74e-05	4.42668	37	22	4	18460	ATP5A1,ATP5B,HSPA8,ATP1A1
GO:MF	proton-transporting ATP synthase activity, rotational mechanism	GO:0046933	4.31e-05	4.36577	11	225	5	18460	ATP5A1,ATP5B,ATP5C1,ATP5O,ATP5H
GO:MF	P-type sodium transporter activity	GO:0008554	4.34e-05	4.36297	9	103	4	18460	ATP1A3,ATP1A1,ATP1B2,ATP1A2
GO:MF	P-type sodium:potassium-exchanging transporter activity	GO:0005391	4.34e-05	4.36297	9	103	4	18460	ATP1A3,ATP1A1,ATP1B2,ATP1A2
GO:MF	ATP-dependent protein binding	GO:0043008	4.97e-05	4.30328	10	94	4	18460	NSF,HSP90AB1,MYO5A,SAE1
GO:MF	proton transmembrane transporter activity	GO:0015078	6.19e-05	4.20851	91	225	10	18460	SLC25A4,ATP5A1,ATP5B,SLC25A5,ATP2A2,NDUFA4,ATP5C1,ATP6V1A,ATP5O,ATP5H
GO:MF	ubiquitin protein ligase binding	GO:0031625	6.24e-05	4.20463	283	73	10	18460	TUBA1B,TUBB5,HSPA8,SLC25A5,HSP90AB1,HSP90AA1,DNM1L,HSPA5,ERLIN2,HSPD1
GO:MF	P-type potassium transmembrane transporter activity	GO:0008556	7.19e-05	4.14298	10	103	4	18460	ATP1A3,ATP1A1,ATP1B2,ATP1A2
GO:MF	disordered domain specific binding	GO:0097718	8.38e-05	4.07689	32	78	5	18460	GAPDH,CLTC,HSP90AB1,HSP90AA1,MYO5A
GO:MF	ATPase-coupled transmembrane transporter activity	GO:0042626	8.39e-05	4.076	107	197	10	18460	ATP1A3,ATP5B,ATP1A1,ATP2A2,ATP1B2,ATP1A2,ATP6V1A,ATP2B1,ATP2B2,ABCB7
GO:MF	primary active transmembrane transporter activity	GO:0015399	0.0001	4.00002	109	197	10	18460	ATP1A3,ATP5B,ATP1A1,ATP2A2,ATP1B2,ATP1A2,ATP6V1A,ATP2B1,ATP2B2,ABCB7
GO:MF	ubiquitin-like protein ligase binding	GO:0044389	0.000103814	3.98374	299	73	10	18460	TUBA1B,TUBB5,HSPA8,SLC25A5,HSP90AB1,HSP90AA1,DNM1L,HSPA5,ERLIN2,HSPD1
GO:MF	active ion transmembrane transporter activity	GO:0022853	0.000222011	3.65362	195	68	8	18460	SLC25A4,ATP1A3,ATP5B,ATP1A1,SLC25A5,ATP2A2,SLC1A3,ATP1B2
GO:MF	carboxylic acid transmembrane transporter activity	GO:0046943	0.000280539	3.55201	146	93	8	18460	SLC25A11,SLC25A12,SFXN3,SLC25A22,SLC1A3,SFXN5,SFXN1,SLC3A2
GO:MF	organic acid transmembrane transporter activity	GO:0005342	0.000295472	3.52948	147	93	8	18460	SLC25A11,SLC25A12,SFXN3,SLC25A22,SLC1A3,SFXN5,SFXN1,SLC3A2
GO:MF	double-stranded RNA binding	GO:0003725	0.000329309	3.4824	79	121	7	18460	TUBA1B,CLTC,HSP90AB1,EIF4A1,HSPD1,SLC3A2,DDX1
GO:MF	MHC class I protein binding	GO:0042288	0.00033779	3.47135	18	20	3	18460	TUBB5,ATP5A1,ATP5B
GO:MF	G-protein beta/gamma-subunit complex binding	GO:0031683	0.000419659	3.3771	24	61	4	18460	GNAT1,GNAT2,GNAO1,GNAI2
GO:MF	proton channel activity	GO:0015252	0.000543467	3.26483	17	225	5	18460	ATP5A1,ATP5B,ATP5C1,ATP5O,ATP5H
GO:MF	amide binding	GO:0033218	0.000707357	3.15036	338	33	7	18460	TUBB3,CLTC,ATP1A3,VDAC1,HSPA8,HSP90AB1,VDAC2
GO:MF	amino acid transmembrane transporter activity	GO:0015171	0.000949847	3.02235	77	93	6	18460	SLC25A12,SFXN3,SLC25A22,SLC1A3,SFXN1,SLC3A2
GO:MF	dopamine receptor binding	GO:0050780	0.00129291	2.88843	23	24	3	18460	ATP1A3,NSF,DNM1
GO:MF	syntaxin binding	GO:0019905	0.00130498	2.8844	68	247	8	18460	NSF,MYO5A,SEC22B,SYNPR,TMED10,STXBP1,TMED9,SNAP47
GO:MF	MHC protein binding	GO:0042287	0.00134679	2.8707	28	20	3	18460	TUBB5,ATP5A1,ATP5B
GO:MF	small protein activating enzyme binding	GO:0044388	0.00180486	2.74356	5	145	3	18460	SAE1,UBE2I,UBA2
GO:MF	spectrin binding	GO:0030507	0.00215008	2.66755	27	81	4	18460	RHO,GNB1,SAG,ADD1
GO:MF	GDP binding	GO:0019003	0.00263436	2.57932	74	249	8	18460	RAB18,DYNC1LI1,RAB5B,RAB28,RAB21,RAP2B,ARL3,RRAS
GO:MF	L-glutamate transmembrane transporter activity	GO:0005313	0.00270518	2.5678	12	60	3	18460	SLC25A12,SLC25A22,SLC1A3
GO:MF	L-amino acid transmembrane transporter activity	GO:0015179	0.00349186	2.45694	56	93	5	18460	SLC25A12,SLC25A22,SLC1A3,SFXN1,SLC3A2
GO:MF	C4-dicarboxylate transmembrane transporter activity	GO:0015556	0.00381452	2.41856	14	57	3	18460	SLC25A11,SLC25A12,SLC25A22
GO:MF	acidic amino acid transmembrane transporter activity	GO:0015172	0.00445516	2.35114	14	60	3	18460	SLC25A12,SLC25A22,SLC1A3
GO:MF	voltage-gated anion channel activity	GO:0008308	0.00491944	2.30808	14	62	3	18460	VDAC1,VDAC2,VDAC3
GO:MF	quaternary ammonium group binding	GO:0050997	0.00636113	2.19647	28	33	3	18460	SERPINA5,VDAC1,VDAC2
GO:MF	phosphatidylcholine binding	GO:0031210	0.00636113	2.19647	28	33	3	18460	SERPINA5,VDAC1,VDAC2
GO:MF	aminoacyl-tRNA ligase activity	GO:0004812	0.00673408	2.17172	37	163	5	18460	FARSA,EPRS1,RARS,DARS1,AARS
GO:MF	ligase activity, forming carbon-oxygen bonds	GO:0016875	0.00673408	2.17172	37	163	5	18460	FARSA,EPRS1,RARS,DARS1,AARS
GO:MF	SNARE binding	GO:0000149	0.00685426	2.16404	104	263	9	18460	NSF,MYO5A,SEC22B,SYNPR,TMED10,STXBP1,TMED9,SNAP47,KCNB1
GO:MF	carbohydrate kinase activity	GO:0019200	0.00705141	2.15172	18	168	4	18460	PFKM,HK1,PFKL,GALK1
GO:MF	antiporter activity	GO:0015297	0.00710112	2.14867	62	47	4	18460	SLC25A4,ATP1A3,SLC25A5,SLC25A11
GO:MF	carbohydrate binding	GO:0030246	0.0078065	2.10754	126	220	9	18460	PFKM,HK1,PFKL,PYGB,GALK1,DPM1,PYGM,FBXO6,GFPT1
GO:MF	oxidative phosphorylation uncoupler activity	GO:0017077	0.00850912	2.07012	5	28	2	18460	SLC25A4,SLC25A5
GO:MF	chaperone binding	GO:0051087	0.00974908	2.01104	93	236	8	18460	ATP1A3,HSPA8,ATP1A1,HSPD1,ATP1A2,HSPA9,DNAJA2,GET4
GO:MF	pyrimidine ribonucleotide binding	GO:0032557	0.0111606	1.95231	5	32	2	18460	HSP90AB1,HSP90AA1
GO:MF	adenyl deoxyribonucleotide binding	GO:0032558	0.0111606	1.95231	5	32	2	18460	HSP90AB1,HSP90AA1
GO:MF	ADP transmembrane transporter activity	GO:0015217	0.0127517	1.89443	6	28	2	18460	SLC25A4,SLC25A5
GO:MF	protein C-terminus binding	GO:0008022	0.0147974	1.82981	215	211	11	18460	CLTC,NSF,DNM1,ATP2A2,PFKM,SAE1,UBE2I,YWHAB,PHB,ATP2B2,ARL6IP5
GO:MF	secondary active transmembrane transporter activity	GO:0015291	0.0154134	1.8121	169	69	6	18460	SLC25A4,ATP1A3,SLC25A5,SLC25A11,SLC1A3,SLC25A3
GO:MF	purine deoxyribonucleotide binding	GO:0032554	0.0167227	1.77669	6	32	2	18460	HSP90AB1,HSP90AA1
GO:MF	syntaxin-1 binding	GO:0017075	0.0235074	1.62879	25	161	4	18460	NSF,MYO5A,SYNPR,STXBP1
GO:MF	ligase activity, forming carbon-sulfur bonds	GO:0016877	0.0244327	1.61203	39	202	5	18460	ACSL6,ACSL3,SAE1,UBA2,SUCLA2
GO:MF	dicarboxylic acid transmembrane transporter activity	GO:0005310	0.026539	1.57612	26	57	3	18460	SLC25A11,SLC25A12,SLC25A22
GO:MF	amino acid binding	GO:0016597	0.0301283	1.52103	60	220	6	18460	SLC1A3,ASS1,RARS,AARS,GLUL,GFPT1
GO:MF	deoxyribonucleotide binding	GO:0032552	0.0311481	1.50657	8	32	2	18460	HSP90AB1,HSP90AA1
GO:MF	TPR domain binding	GO:0030911	0.0311481	1.50657	8	32	2	18460	HSP90AB1,HSP90AA1
GO:MF	protein heterodimerization activity	GO:0046982	0.034309	1.46459	223	263	12	18460	TUBB2B,ATP1A1,ATP1B2,ADD1,SAE1,ATP1A2,YWHAE,UBA2,PHB,PPP2R1A,SMC3,KCNB1
GO:MF	peptide binding	GO:0042277	0.0360316	1.44332	279	31	5	18460	TUBB3,CLTC,ATP1A3,HSPA8,HSP90AB1
GO:MF	nitric-oxide synthase binding	GO:0050998	0.0375449	1.42545	22	76	3	18460	DNM1,DNM3,CAMK2D
GO:MF	ATP transmembrane transporter activity	GO:0005347	0.0381117	1.41894	10	28	2	18460	SLC25A4,SLC25A5
GO:MF	ion channel binding	GO:0044325	0.039987	1.39808	134	34	4	18460	VDAC1,HSP90AB1,HSP90AA1,ATP2A2
GO:MF	nitric-oxide synthase regulator activity	GO:0030235	0.0400042	1.39789	9	32	2	18460	HSP90AB1,HSP90AA1
GO:MF	P-type calcium transporter activity	GO:0005388	0.042024	1.3765	10	183	3	18460	ATP2A2,ATP2B1,ATP2B2
GO:MF	D1 dopamine receptor binding	GO:0031748	0.0441782	1.35479	13	23	2	18460	ATP1A3,NSF

## Sheet: GO BP
Supplementary Information S4. Wild-type Rhodopsin Interactome gProfiler output
source	term_name	term_id	adjusted_p_value	negative_log10_of_adjusted_p_value	term_size	query_size	intersection_size	effective_domain_size	intersections
GO:BP	mitochondrial transport	GO:0006839	7.48e-14	13.1263	203	252	25	18908	SLC25A4,ATP5A1,VDAC1,ATP5B,SLC25A5,HSP90AA1,VDAC2,SLC25A12,RHOT1,SFXN3,SLC25A22,SLC1A3,SFXN5,SFXN1,HSPD1,RHOT2,TIMM50,ATP5C1,SAMM50,ATP5O,AFG3L2,MTCH2,ATP5H,AGK,ACAA2
GO:BP	mitochondrial transmembrane transport	GO:1990542	3.79e-13	12.4218	87	181	16	18908	SLC25A4,ATP5A1,VDAC1,ATP5B,SLC25A5,SLC25A12,SFXN3,SLC25A22,SLC1A3,SFXN5,SFXN1,HSPD1,TIMM50,ATP5C1,ATP5O,AFG3L2
GO:BP	mitochondrial membrane organization	GO:0007006	1.38e-08	7.85864	102	252	15	18908	SLC25A4,SLC25A5,HSP90AA1,VDAC2,RHOT1,RHOT2,TIMM50,SAMM50,CHCHD6,AFG3L2,CHCHD3,MTCH2,DNAJC11,AGK,ACAA2
GO:BP	detection of visible light	GO:0009584	3.26e-07	6.48742	30	255	9	18908	RHO,GNAT1,GNB1,GNAT2,PRPH2,RS1,ROM1,RGS9BP,RDH11
GO:BP	detection of light stimulus	GO:0009583	1.96e-06	5.70693	49	255	10	18908	RHO,GNAT1,GNB1,GNAT2,PRPH2,PDE6B,RS1,ROM1,RGS9BP,RDH11
GO:BP	ATP metabolic process	GO:0046034	5.16e-06	5.28753	229	225	17	18908	GAPDH,ATP5A1,ATP5B,HSPA8,DNM1L,PFKM,ATP1A2,HK1,ATP5C1,COX4I1,PFKL,GALK1,ATP5O,ENO1,SLC25A25,MTCH2,ATP5H
GO:BP	organic acid transport	GO:0015849	5.18e-06	5.28592	281	98	13	18908	SLC25A11,SLC25A12,ACSL6,SFXN3,SLC25A22,SLC1A3,SFXN5,SFXN1,ACSL3,DPYSL2,SV2A,SLC3A2,SLC2A1
GO:BP	cellular potassium ion homeostasis	GO:0030007	7.59e-06	5.11949	12	103	5	18908	ATP1A3,ATP1A1,ATP1B2,CAMK2D,ATP1A2
GO:BP	anion transmembrane transport	GO:0098656	7.82e-06	5.10685	174	105	11	18908	SLC25A4,SLC25A5,SLC25A11,SLC25A12,SFXN3,SLC25A22,SLC1A3,SLC25A3,SFXN1,SLC3A2,HK1
GO:BP	proton transmembrane transport	GO:1902600	8.05e-06	5.09438	82	225	11	18908	SLC25A4,ATP5A1,ATP1A3,ATP5B,ATP1A1,NDUFA4,ATP1A2,ATP5C1,ATP6V1A,ATP5O,ATP5H
GO:BP	organic anion transport	GO:0015711	1.82e-05	4.73954	312	98	13	18908	SLC25A4,SLC25A5,SLC25A11,SLC25A12,SFXN3,SLC25A22,SLC1A3,SFXN5,SFXN1,DPYSL2,SV2A,SLC3A2,SLC2A1
GO:BP	protein folding	GO:0006457	2.02e-05	4.69538	137	223	13	18908	HSPA8,HSP90AB1,HSP90AA1,CANX,HSPA5,HSPD1,CCT5,HSPA9,CCT8,FKBP8,TCP1,DNAJA2,CCT3
GO:BP	carboxylic acid transmembrane transport	GO:1905039	2.55e-05	4.59318	119	98	9	18908	SLC25A11,SLC25A12,ACSL6,SFXN3,SLC25A22,SLC1A3,SFXN1,SLC3A2,SLC2A1
GO:BP	organic acid transmembrane transport	GO:1903825	2.75e-05	4.56116	120	98	9	18908	SLC25A11,SLC25A12,ACSL6,SFXN3,SLC25A22,SLC1A3,SFXN1,SLC3A2,SLC2A1
GO:BP	energy derivation by oxidation of organic compounds	GO:0015980	2.92e-05	4.53391	257	225	17	18908	ATP5A1,ATP5B,SLC25A12,SLC25A22,SLC1A3,PFKM,ATP5C1,CISD1,COX4I1,PYGB,ATP5O,SLC25A25,SUCLA2,PYGM,MTCH2,GFPT1,ATP5H
GO:BP	phototransduction, visible light	GO:0007603	3.72e-05	4.4294	9	12	3	18908	RHO,GNAT1,GNB1
GO:BP	protein refolding	GO:0042026	5.08e-05	4.2941	18	201	6	18908	HSPA8,HSP90AA1,HSPA5,HSPD1,HSPA9,DNAJA2
GO:BP	positive regulation of mitophagy	GO:1901526	6.6e-05	4.18069	5	28	3	18908	SLC25A4,VDAC1,SLC25A5
GO:BP	cellular sodium ion homeostasis	GO:0006883	0.000108177	3.96586	19	103	5	18908	ATP1A3,ATP1A1,SLC1A3,ATP1B2,ATP1A2
GO:BP	phototransduction	GO:0007602	0.000108233	3.96564	28	25	4	18908	RHO,GNAT1,GNB1,GNAT2
GO:BP	retina development in camera-type eye	GO:0060041	0.00012205	3.91346	145	245	13	18908	RHO,GNAT1,GNB1,GNAT2,PRPH2,PDE6B,RS1,LPCAT1,ROM1,BSG,ARL6,RPL24,CRX
GO:BP	cellular monovalent inorganic cation homeostasis	GO:0030004	0.000129602	3.88739	97	103	8	18908	ATP1A3,ATP5B,ATP1A1,DMXL2,SLC1A3,ATP1B2,CAMK2D,ATP1A2
GO:BP	monovalent inorganic cation homeostasis	GO:0055067	0.000248698	3.60433	147	103	9	18908	ATP1A3,ATP5B,ATP1A1,DMXL2,SLC1A3,GNAI2,ATP1B2,CAMK2D,ATP1A2
GO:BP	purine ribonucleotide metabolic process	GO:0009150	0.000321939	3.49223	303	252	18	18908	GAPDH,ATP5A1,GUCY2E,ATP5B,ACSL6,ACSL3,PFKM,HK1,ATP5C1,PFKL,GALK1,ATP5O,ENO1,ATP2B2,SUCLA2,MTCH2,ATP5H,ACAA2
GO:BP	positive regulation of autophagy of mitochondrion	GO:1903599	0.000368305	3.43379	8	28	3	18908	SLC25A4,VDAC1,SLC25A5
GO:BP	ribonucleotide metabolic process	GO:0009259	0.000640528	3.19346	318	225	17	18908	GAPDH,ATP5A1,GUCY2E,ATP5B,ACSL6,ACSL3,PFKM,HK1,ATP5C1,PFKL,GALK1,ATP5O,ENO1,ATP2B2,SUCLA2,MTCH2,ATP5H
GO:BP	cellular respiration	GO:0045333	0.000653006	3.18508	182	225	13	18908	ATP5A1,ATP5B,SLC25A12,SLC25A22,SLC1A3,ATP5C1,CISD1,COX4I1,ATP5O,SLC25A25,SUCLA2,MTCH2,ATP5H
GO:BP	apoptotic mitochondrial changes	GO:0008637	0.000664373	3.17759	111	111	8	18908	SLC25A4,SLC25A5,VDAC2,DNM1L,RHOT1,HSPD1,RHOT2,TIMM50
GO:BP	malate-aspartate shuttle	GO:0043490	0.000687297	3.16286	5	60	3	18908	SLC25A12,SLC25A22,SLC1A3
GO:BP	detection of abiotic stimulus	GO:0009582	0.000722364	3.14124	119	44	6	18908	RHO,GNAT1,GNB1,GNAT2,PRPH2,PDE6B
GO:BP	detection of external stimulus	GO:0009581	0.000759071	3.11972	120	44	6	18908	RHO,GNAT1,GNB1,GNAT2,PRPH2,PDE6B
GO:BP	potassium ion homeostasis	GO:0055075	0.000879424	3.0558	28	103	5	18908	ATP1A3,ATP1A1,ATP1B2,CAMK2D,ATP1A2
GO:BP	regulation of autophagy of mitochondrion	GO:1903146	0.00090959	3.04115	23	51	4	18908	SLC25A4,VDAC1,SLC25A5,DNM1L
GO:BP	positive regulation of establishment of protein localization	GO:1904951	0.000936428	3.02853	312	263	18	18908	HSP90AB1,HSP90AA1,DNM1L,DCTN1,ACSL3,PFKM,YWHAE,C2CD2L,CCT5,TMED10,CCT8,HNRNPM,TCP1,GLUL,BSG,CCT3,PTP4A3,KCNB1
GO:BP	purine nucleotide metabolic process	GO:0006163	0.000948171	3.02311	327	225	17	18908	GAPDH,ATP5A1,GUCY2E,ATP5B,ACSL6,ACSL3,PFKM,HK1,ATP5C1,PFKL,GALK1,ATP5O,ENO1,ATP2B2,SUCLA2,MTCH2,ATP5H
GO:BP	sodium ion homeostasis	GO:0055078	0.000956485	3.01932	53	103	6	18908	ATP1A3,ATP1A1,SLC1A3,GNAI2,ATP1B2,ATP1A2
GO:BP	ribose phosphate metabolic process	GO:0019693	0.000989566	3.00456	328	225	17	18908	GAPDH,ATP5A1,GUCY2E,ATP5B,ACSL6,ACSL3,PFKM,HK1,ATP5C1,PFKL,GALK1,ATP5O,ENO1,ATP2B2,SUCLA2,MTCH2,ATP5H
GO:BP	protein localization to plasma membrane	GO:0072659	0.000994722	3.0023	271	212	15	18908	CLTC,NSF,CAMK2D,MYO5A,CAMK2B,ACSL3,CAMK2G,STXBP1,MYL12B,BSG,EHD1,EHD4,ARL6,ARL6IP5,EHD3
GO:BP	regulation of mitophagy	GO:1901524	0.00108196	2.96579	11	28	3	18908	SLC25A4,VDAC1,SLC25A5
GO:BP	toxin transport	GO:1901998	0.00124711	2.9041	42	223	7	18908	DNM1,HSPA5,CCT5,CCT8,RAB28,TCP1,CCT3
GO:BP	carboxylic acid transport	GO:0046942	0.00127765	2.89359	258	93	10	18908	SLC25A11,SLC25A12,SFXN3,SLC25A22,SLC1A3,SFXN5,SFXN1,DPYSL2,SV2A,SLC3A2
GO:BP	sodium ion export across plasma membrane	GO:0036376	0.00129947	2.88623	13	103	4	18908	ATP1A3,ATP1A1,ATP1B2,ATP1A2
GO:BP	mitochondrial ATP synthesis coupled proton transport	GO:0042776	0.00141353	2.8497	15	225	5	18908	ATP5A1,ATP5B,ATP5C1,ATP5O,ATP5H
GO:BP	amino acid transport	GO:0006865	0.00161887	2.79079	149	93	8	18908	SLC25A12,SFXN3,SLC25A22,SLC1A3,SFXN1,DPYSL2,SV2A,SLC3A2
GO:BP	protein stabilization	GO:0050821	0.00180882	2.74261	170	182	11	18908	GAPDH,HSP90AB1,HSP90AA1,ATP1B2,HSPD1,CCT5,CCT8,STXBP1,RAB21,PHB,TCP1
GO:BP	presynaptic endocytosis	GO:0140238	0.00193965	2.71228	65	51	5	18908	CLTC,DNM1,DNM3,CANX,DNM1L
GO:BP	synaptic vesicle endocytosis	GO:0048488	0.00193965	2.71228	65	51	5	18908	CLTC,DNM1,DNM3,CANX,DNM1L
GO:BP	purine-containing compound metabolic process	GO:0072521	0.00199641	2.69975	345	225	17	18908	GAPDH,ATP5A1,GUCY2E,ATP5B,ACSL6,ACSL3,PFKM,HK1,ATP5C1,PFKL,GALK1,ATP5O,ENO1,ATP2B2,SUCLA2,MTCH2,ATP5H
GO:BP	regulation of mitochondrial membrane permeability involved in apoptotic process	GO:1902108	0.00200089	2.69878	40	252	7	18908	SLC25A4,SLC25A5,VDAC2,RHOT1,RHOT2,MTCH2,ACAA2
GO:BP	visual perception	GO:0007601	0.00206234	2.68564	99	255	10	18908	RHO,GNAT1,GNAT2,PRPH2,MYO5A,RS1,RDH12,ROM1,RGS9BP,RDH11
GO:BP	dynamin family protein polymerization involved in membrane fission	GO:0003373	0.00233059	2.63253	8	51	3	18908	DNM1,DNM3,DNM1L
GO:BP	dynamin family protein polymerization involved in mitochondrial fission	GO:0003374	0.00233059	2.63253	8	51	3	18908	DNM1,DNM3,DNM1L
GO:BP	protein localization to cell periphery	GO:1990778	0.00240772	2.61839	333	263	18	18908	CLTC,NSF,CAMK2D,MYO5A,CAMK2B,ACSL3,CAMK2G,STXBP1,MYL12B,BSG,EHD1,EHD4,ARL6,ARL6IP5,EHD3,ARL3,SNAP47,KCNB1
GO:BP	rhodopsin mediated signaling pathway	GO:0016056	0.00248976	2.60384	7	255	4	18908	RHO,GNAT1,RS1,RDH11
GO:BP	response to light intensity	GO:0009642	0.00248976	2.60384	7	255	4	18908	GNAT1,GNAT2,RS1,RDH11
GO:BP	import into cell	GO:0098657	0.00267605	2.57251	202	128	10	18908	ATP1A3,ATP1A1,ACSL6,SLC1A3,ATP1B2,ACSL3,SLC3A2,SLC2A1,ATP1A2,EPRS1
GO:BP	receptor-mediated endocytosis	GO:0006898	0.00294792	2.53048	211	50	7	18908	CLTC,ATP5B,NSF,DNM1,DNM3,SAG,CANX
GO:BP	C4-dicarboxylate transport	GO:0015740	0.00295388	2.52961	26	60	4	18908	SLC25A11,SLC25A12,SLC25A22,SLC1A3
GO:BP	sensory perception of light stimulus	GO:0050953	0.00325737	2.48713	104	255	10	18908	RHO,GNAT1,GNAT2,PRPH2,MYO5A,RS1,RDH12,ROM1,RGS9BP,RDH11
GO:BP	glycolytic process through glucose-6-phosphate	GO:0061620	0.00362554	2.44063	10	180	4	18908	PFKM,PFKL,GALK1,ENO1
GO:BP	synaptic vesicle recycling	GO:0036465	0.00371436	2.43012	74	51	5	18908	CLTC,DNM1,DNM3,CANX,DNM1L
GO:BP	regulation of membrane permeability	GO:0090559	0.00383324	2.41643	69	55	5	18908	SLC25A4,HSPA8,SLC25A5,VDAC2,RHOT1
GO:BP	cristae formation	GO:0042407	0.00409121	2.38815	18	227	5	18908	SAMM50,CHCHD6,AFG3L2,CHCHD3,DNAJC11
GO:BP	positive regulation of establishment of protein localization to telomere	GO:1904851	0.00514922	2.28826	9	223	4	18908	CCT5,CCT8,TCP1,CCT3
GO:BP	import across plasma membrane	GO:0098739	0.00549214	2.26026	158	103	8	18908	ATP1A3,ATP1A1,ACSL6,SLC1A3,ATP1B2,SLC3A2,SLC2A1,ATP1A2
GO:BP	inner mitochondrial membrane organization	GO:0007007	0.00565991	2.24719	33	229	6	18908	SAMM50,CHCHD6,AFG3L2,CHCHD3,DNAJC11,AGK
GO:BP	metal ion export	GO:0070839	0.00610785	2.21411	45	263	7	18908	ATP1A3,ATP1A1,ATP1B2,ATP1A2,YWHAE,ATP2B1,KCNB1
GO:BP	response to light stimulus	GO:0009416	0.00621296	2.2067	283	79	9	18908	RHO,GNAT1,GNB1,ATP1A3,GNAT2,PRPH2,PDE6B,SLC1A3,RS1
GO:BP	ATP synthesis coupled proton transport	GO:0015986	0.00695168	2.15791	20	225	5	18908	ATP5A1,ATP5B,ATP5C1,ATP5O,ATP5H
GO:BP	energy coupled proton transport, down electrochemical gradient	GO:0015985	0.00695168	2.15791	20	225	5	18908	ATP5A1,ATP5B,ATP5C1,ATP5O,ATP5H
GO:BP	vesicle localization	GO:0051648	0.00703393	2.1528	156	144	9	18908	DYNC1H1,DNM1,DNM3,DCTN1,MYO5A,DPYSL2,PDCD6,USO1,TMED10
GO:BP	amino acid transmembrane transport	GO:0003333	0.00708645	2.14957	82	93	6	18908	SLC25A12,SFXN3,SLC25A22,SLC1A3,SFXN1,SLC3A2
GO:BP	regulation of establishment of protein localization to telomere	GO:0070203	0.00850263	2.07045	10	223	4	18908	CCT5,CCT8,TCP1,CCT3
GO:BP	positive regulation of membrane permeability	GO:1905710	0.00864473	2.06325	42	107	5	18908	HSPA8,SLC25A5,VDAC2,RHOT1,RHOT2
GO:BP	detection of light stimulus involved in visual perception	GO:0050908	0.00923379	2.03462	21	226	5	18908	GNAT1,GNAT2,PRPH2,ROM1,RGS9BP
GO:BP	detection of light stimulus involved in sensory perception	GO:0050962	0.00923379	2.03462	21	226	5	18908	GNAT1,GNAT2,PRPH2,ROM1,RGS9BP
GO:BP	receptor internalization	GO:0031623	0.0123722	1.90755	118	41	5	18908	CLTC,NSF,DNM1,DNM3,SAG
GO:BP	long-chain fatty acid import into cell	GO:0044539	0.0129469	1.88783	18	128	4	18908	ACSL6,ACSL3,SLC2A1,EPRS1
GO:BP	lipid import into cell	GO:0140354	0.0129469	1.88783	18	128	4	18908	ACSL6,ACSL3,SLC2A1,EPRS1
GO:BP	regulation of establishment of protein localization to chromosome	GO:0070202	0.0132377	1.87819	11	223	4	18908	CCT5,CCT8,TCP1,CCT3
GO:BP	muscle cell apoptotic process	GO:0010657	0.0141666	1.84873	111	21	4	18908	GAPDH,GNB1,SLC25A4,HSPA8
GO:BP	synaptic vesicle cycle	GO:0099504	0.0142048	1.84756	206	90	8	18908	CLTC,DNM1,ATP2A2,DNM3,CANX,DNM1L,CTBP2,SV2A
GO:BP	positive regulation of synaptic vesicle recycling	GO:1903423	0.0149767	1.82458	14	51	3	18908	DNM1,DNM3,DNM1L
GO:BP	export across plasma membrane	GO:0140115	0.0165736	1.78058	52	263	7	18908	ATP1A3,ATP1A1,ATP1B2,ATP1A2,YWHAE,ATP2B1,KCNB1
GO:BP	glycolytic process through fructose-6-phosphate	GO:0061615	0.0167736	1.77537	14	180	4	18908	PFKM,PFKL,GALK1,ENO1
GO:BP	regulation of mitochondrial membrane permeability	GO:0046902	0.018372	1.73584	55	252	7	18908	SLC25A4,SLC25A5,VDAC2,RHOT1,RHOT2,MTCH2,ACAA2
GO:BP	adaptation of signaling pathway	GO:0023058	0.0187784	1.72634	30	82	4	18908	DNM1,SAG,RS1,CAMK2B
GO:BP	positive regulation of protein localization to chromosome, telomeric region	GO:1904816	0.019673	1.70613	12	223	4	18908	CCT5,CCT8,TCP1,CCT3
GO:BP	regulation of protein stability	GO:0031647	0.0198111	1.70309	272	236	14	18908	GAPDH,HSPA8,HSP90AB1,HSP90AA1,ATP1B2,HSPD1,CCT5,CCT8,STXBP1,RAB21,PHB,TCP1,CCT3,GET4
GO:BP	L-amino acid transport	GO:0015807	0.0200807	1.69722	57	93	5	18908	SLC25A12,SLC25A22,SLC1A3,SFXN1,SLC3A2
GO:BP	Golgi vesicle transport	GO:0048193	0.0207616	1.68274	246	262	14	18908	NSF,ARF3,ARF5,MYO5A,ACSL3,ARF4,PDCD6,SEC22B,USO1,TMED10,EHD3,TMED9,ARL3,COPE
GO:BP	mitophagy	GO:0000423	0.0211226	1.67525	28	28	3	18908	SLC25A4,VDAC1,SLC25A5
GO:BP	membrane fission	GO:0090148	0.0229534	1.63915	16	51	3	18908	DNM1,DNM3,DNM1L
GO:BP	protein import	GO:0017038	0.023704	1.62518	206	160	10	18908	HSPA8,HSP90AB1,HSP90AA1,HSPD1,TIMM50,CFL1,NUP155,SAMM50,HNRNPM,NUP133
GO:BP	establishment of vesicle localization	GO:0051650	0.0243962	1.61268	138	144	8	18908	DYNC1H1,DNM1,DNM3,DCTN1,MYO5A,DPYSL2,PDCD6,TMED10
GO:BP	positive regulation of DNA biosynthetic process	GO:2000573	0.0283238	1.54785	66	223	7	18908	HSP90AB1,HSP90AA1,CAMK2D,CCT5,CCT8,TCP1,CCT3
GO:BP	tRNA aminoacylation for protein translation	GO:0006418	0.0309063	1.50995	36	163	5	18908	FARSA,EPRS1,RARS,DARS1,AARS
GO:BP	retrograde vesicle-mediated transport, Golgi to endoplasmic reticulum	GO:0006890	0.0326378	1.48628	41	144	5	18908	ARF3,ARF5,ARF4,SEC22B,TMED10
GO:BP	vesicle-mediated transport in synapse	GO:0099003	0.0337745	1.47141	232	90	8	18908	CLTC,DNM1,ATP2A2,DNM3,CANX,DNM1L,CTBP2,SV2A
GO:BP	receptor metabolic process	GO:0043112	0.0344733	1.46252	174	58	6	18908	CLTC,NSF,DNM1,DNM3,SAG,FUT8
GO:BP	fructose 6-phosphate metabolic process	GO:0006002	0.0370255	1.4315	14	220	4	18908	PFKM,HK1,PFKL,GFPT1
GO:BP	carbohydrate catabolic process	GO:0016052	0.0370981	1.43065	129	214	9	18908	GAPDH,PFKM,HK1,PFKL,PYGB,GALK1,ENO1,PYGM,MTCH2
GO:BP	G protein-coupled receptor signaling pathway coupled to cGMP nucleotide second messenger	GO:0007199	0.0380516	1.41963	5	25	2	18908	GNAT1,GNAT2
GO:BP	ubiquitin-dependent ERAD pathway	GO:0030433	0.0385962	1.41346	71	217	7	18908	HSPA5,ERLIN2,SEL1L,OS9,ERLEC1,FBXO6,PSMC6
GO:BP	camera-type eye development	GO:0043010	0.0388318	1.41081	316	245	15	18908	RHO,GNAT1,GNB1,GNAT2,PRPH2,PDE6B,RS1,LPCAT1,ROM1,FKBP8,SLC25A25,BSG,ARL6,RPL24,CRX
GO:BP	regulation of protein localization to chromosome, telomeric region	GO:1904814	0.0390513	1.40836	14	223	4	18908	CCT5,CCT8,TCP1,CCT3
GO:BP	ERAD pathway	GO:0036503	0.041448	1.3825	91	236	8	18908	HSPA5,ERLIN2,SEL1L,OS9,ERLEC1,FBXO6,PSMC6,GET4
GO:BP	regulation of synapse structure or activity	GO:0050803	0.041502	1.38193	257	137	10	18908	TUBB5,HSPA8,DNM1,DNM3,DNM1L,DCTN1,CAMK2B,ARF4,CFL1,ADNP
GO:BP	actin filament-based movement	GO:0030048	0.0420392	1.37635	124	125	7	18908	ATP1A1,ATP2A2,MYH14,CAMK2D,MYO5A,ATP1A2,NUP155
GO:BP	tRNA aminoacylation	GO:0043039	0.0462268	1.33511	39	163	5	18908	FARSA,EPRS1,RARS,DARS1,AARS
GO:BP	heart process	GO:0003015	0.0476221	1.32219	228	125	9	18908	ATP1A3,ATP1A1,ATP2A2,GNAO1,DNM1L,GNAI2,CAMK2D,ATP1A2,NUP155

## Sheet: GO CC
source	term_name	term_id	adjusted_p_value	negative_log10_of_adjusted_p_value	term_size	query_size	intersection_size	effective_domain_size	intersections
GO:CC	myelin sheath	GO:0043209	1.29e-40	39.89	202	225	44	18812	TUBA1B,GAPDH,GNB1,SLC25A4,CLTC,ATP5A1,ATP1A3,VDAC1,ATP5B,HSPA8,ATP1A1,NSF,DNM1,UQCRC2,SLC25A5,HSP90AA1,VDAC2,GNAO1,MYH14,CANX,SLC25A12,HSPA5,SLC25A3,HSPD1,ASS1,DPYSL2,ATP1A2,ATP5C1,CCT5,HSPA9,ATP6V1A,STXBP1,YWHAG,PHB,ATP5O,ENO1,TCP1,GLUL,EHD1,SUCLA2,RPS27A,EHD3,CCT3,ATP5H
GO:CC	organelle membrane	GO:0031090	1.17e-27	26.9302	2016	264	98	18812	RHO,GAPDH,GNB1,SLC25A4,SERPINA5,CLTC,ATP5A1,GUCY2E,ATP1A3,VDAC1,ATP5B,HSPA8,ATP1A1,DNM1,UQCRC2,SLC25A5,HSP90AB1,VDAC2,ATP2A2,DNM3,LMNB1,PDE6B,SLC25A11,CANX,DNM1L,SLC25A12,RHOT1,SFXN3,SLC25A22,HSPA5,SLC1A3,VDAC3,ERLIN2,SFXN5,TMPO,SLC25A3,SFXN1,HSPD1,SEL1L,ASS1,SV2A,NDUFA4,ATP1A2,RHOT2,BDH1,TIMM50,PDCD6,CNGA1,CFL1,ATP5C1,CISD1,NUP155,SAMM50,COX4I1,SEC22B,RAB5B,SYNPR,USO1,TMED10,RTCB,ROM1,CPT1A,NUP1…
GO:CC	cytoplasm	GO:0005737	5.42e-27	26.2656	9498	265	221	18812	RHO,TUBA1B,GAPDH,TUBA4A,TUBB5,TUBB2B,TUBB2A,GNAT1,TUBB3,TUBB6,DYNC1H1,GNB1,SLC25A4,SERPINA5,CLTC,ATP5A1,GUCY2E,ATP1A3,VDAC1,ATP5B,HSPA8,ATP1A1,NSF,DNM1,UQCRC2,SLC25A5,DMXL2,HSP90AB1,HSP90AA1,VDAC2,ATP2A2,EIF4A1,FARSA,ARF3,KRT5,DNM3,LMNB1,MYH14,SLC25A11,DPYSL3,RAB18,CANX,DNM1L,SLC25A12,ACSL6,CAND1,RHOT1,SFXN3,SLC25A22,HSPA5,SLC1A3,GNAI2,VDAC3,ERLIN2,SFXN5,PDC,CTBP2,ATP1B2,SLC25A3,SFXN1,RPS11,ARF5,…
GO:CC	mitochondrial membrane	GO:0031966	6.07e-23	22.2166	527	264	48	18812	SLC25A4,ATP5A1,VDAC1,ATP5B,DNM1,UQCRC2,SLC25A5,VDAC2,DNM3,SLC25A11,DNM1L,SLC25A12,RHOT1,SFXN3,SLC25A22,SLC1A3,VDAC3,SFXN5,SLC25A3,SFXN1,HSPD1,ASS1,NDUFA4,RHOT2,BDH1,TIMM50,CFL1,ATP5C1,CISD1,SAMM50,COX4I1,CPT1A,PHB,CHCHD6,ATP5O,AFG3L2,DHRS1,ABCB7,CHCHD3,ACAD9,MTCH2,ALDH3A2,ATP5H,DNAJC11,AGK,VAT1,ACAA2,ACADVL
GO:CC	mitochondrial envelope	GO:0005740	5.38e-22	21.269	583	229	46	18812	SLC25A4,ATP5A1,VDAC1,ATP5B,DNM1,UQCRC2,SLC25A5,VDAC2,DNM3,SLC25A11,DNM1L,SLC25A12,RHOT1,SFXN3,SLC25A22,SLC1A3,VDAC3,SFXN5,SLC25A3,SFXN1,HSPD1,ASS1,NDUFA4,RHOT2,BDH1,TIMM50,CFL1,ATP5C1,CISD1,SAMM50,COX4I1,CPT1A,PHB,FKBP8,CHCHD6,ATP5O,AFG3L2,DHRS1,ABCB7,CHCHD3,ACAD9,MTCH2,ALDH3A2,ATP5H,DNAJC11,AGK
GO:CC	envelope	GO:0031975	1.3e-21	20.8876	952	264	61	18812	GAPDH,TUBB5,DYNC1H1,SLC25A4,ATP5A1,VDAC1,ATP5B,DNM1,UQCRC2,SLC25A5,VDAC2,DNM3,LMNB1,SLC25A11,DNM1L,SLC25A12,RHOT1,SFXN3,SLC25A22,SLC1A3,VDAC3,SFXN5,TMPO,SLC25A3,SFXN1,HSPD1,DCTN1,ASS1,NDUFA4,RHOT2,BDH1,TIMM50,CFL1,ATP5C1,CISD1,UBE2I,NUP155,SAMM50,COX4I1,RTCB,CPT1A,NUP133,PHB,FKBP8,CHCHD6,ATP5O,AFG3L2,DHRS1,ABCB7,CHCHD3,ACAD9,MTCH2,ALDH3A2,ATP5H,DNAJC11,AGK,PGRMC2,VAT1,ACAA2,NUP210,ACADVL
GO:CC	organelle envelope	GO:0031967	1.3e-21	20.8876	952	264	61	18812	GAPDH,TUBB5,DYNC1H1,SLC25A4,ATP5A1,VDAC1,ATP5B,DNM1,UQCRC2,SLC25A5,VDAC2,DNM3,LMNB1,SLC25A11,DNM1L,SLC25A12,RHOT1,SFXN3,SLC25A22,SLC1A3,VDAC3,SFXN5,TMPO,SLC25A3,SFXN1,HSPD1,DCTN1,ASS1,NDUFA4,RHOT2,BDH1,TIMM50,CFL1,ATP5C1,CISD1,UBE2I,NUP155,SAMM50,COX4I1,RTCB,CPT1A,NUP133,PHB,FKBP8,CHCHD6,ATP5O,AFG3L2,DHRS1,ABCB7,CHCHD3,ACAD9,MTCH2,ALDH3A2,ATP5H,DNAJC11,AGK,PGRMC2,VAT1,ACAA2,NUP210,ACADVL
GO:CC	organelle inner membrane	GO:0019866	3.35e-21	20.4745	411	229	39	18812	SLC25A4,ATP5A1,VDAC1,ATP5B,UQCRC2,SLC25A5,VDAC2,LMNB1,SLC25A11,SLC25A12,SFXN3,SLC25A22,SLC1A3,VDAC3,SFXN5,TMPO,SLC25A3,SFXN1,HSPD1,NDUFA4,RHOT2,BDH1,TIMM50,ATP5C1,SAMM50,COX4I1,CPT1A,PHB,CHCHD6,ATP5O,AFG3L2,DHRS1,ABCB7,CHCHD3,MTCH2,ALDH3A2,ATP5H,DNAJC11,AGK
GO:CC	mitochondrial inner membrane	GO:0005743	9.15e-21	20.0383	371	229	37	18812	SLC25A4,ATP5A1,VDAC1,ATP5B,UQCRC2,SLC25A5,VDAC2,SLC25A11,SLC25A12,SFXN3,SLC25A22,SLC1A3,VDAC3,SFXN5,SLC25A3,SFXN1,HSPD1,NDUFA4,RHOT2,BDH1,TIMM50,ATP5C1,SAMM50,COX4I1,CPT1A,PHB,CHCHD6,ATP5O,AFG3L2,DHRS1,ABCB7,CHCHD3,MTCH2,ALDH3A2,ATP5H,DNAJC11,AGK
GO:CC	synapse	GO:0045202	1.64e-20	19.7844	1263	194	58	18812	GAPDH,TUBB2B,CLTC,ATP1A3,VDAC1,HSPA8,ATP1A1,NSF,DNM1,DMXL2,VDAC2,ATP2A2,DNM3,DPYSL3,RAB18,CANX,DNM1L,SLC1A3,VDAC3,CTBP2,ATP1B2,CAMK2D,MYO5A,RS1,ADD1,CAMK2B,DPYSL2,SV2A,SLC3A2,SLC2A1,ARF4,ATP1A2,CAMK2G,YWHAE,HNRNPH2,CNGA1,CFL1,UBE2I,PSMC2,SEC22B,RAB5B,SYNPR,DARS1,STXBP1,YWHAG,RAB21,PHB,RPL38,ATP2B1,ENO1,ATP2B2,PPP2R1A,GLUL,WDR7,SYNGR3,CTBP1,RPL30,RPL12
GO:CC	mitochondrion	GO:0005739	3.58e-18	17.4461	1657	234	70	18812	GAPDH,SLC25A4,CLTC,ATP5A1,VDAC1,ATP5B,DNM1,UQCRC2,SLC25A5,HSP90AB1,HSP90AA1,VDAC2,KRT5,DNM3,SLC25A11,DNM1L,SLC25A12,ACSL6,RHOT1,SFXN3,SLC25A22,HSPA5,SLC1A3,VDAC3,SFXN5,SLC25A3,SFXN1,HSPD1,ASS1,DPYSL2,PRXL2A,NDUFA4,HK1,YWHAE,RHOT2,BDH1,TIMM50,CFL1,ATP5C1,CISD1,DDX1,SAMM50,COX4I1,RARS,HSPA9,CPT1A,ATP6V1A,STXBP1,AARS,PHB,FKBP8,CHCHD6,ATP5O,LRPPRC,AFG3L2,DHRS1,GLUL,SLC25A25,BSG,ABCB7,CHCHD3,SUCLA2,AC…
GO:CC	organelle	GO:0043226	6.28e-18	17.2019	11161	265	226	18812	RHO,TUBA1B,GAPDH,TUBA4A,TUBB5,TUBB2B,TUBB2A,GNAT1,TUBB3,TUBB6,DYNC1H1,GNB1,SLC25A4,SERPINA5,CLTC,ATP5A1,GUCY2E,ATP1A3,VDAC1,ATP5B,HSPA8,ATP1A1,NSF,DNM1,GNAT2,UQCRC2,SLC25A5,DMXL2,PRPH2,HSP90AB1,HSP90AA1,VDAC2,ATP2A2,ARF3,KRT5,DNM3,SAG,LMNB1,PDE6B,MYH14,SLC25A11,DPYSL3,RAB18,CANX,DNM1L,SLC25A12,ACSL6,CAND1,RHOT1,SFXN3,SLC25A22,HSPA5,SLC1A3,GNAI2,VDAC3,ERLIN2,SFXN5,PDC,CTBP2,TMPO,SLC25A3,SFXN1,RPS1…
GO:CC	intracellular anatomical structure	GO:0005622	1.38e-15	14.8611	12364	265	235	18812	RHO,TUBA1B,GAPDH,TUBA4A,TUBB5,TUBB2B,TUBB2A,GNAT1,TUBB3,TUBB6,DYNC1H1,GNB1,SLC25A4,SERPINA5,CLTC,ATP5A1,GUCY2E,ATP1A3,VDAC1,ATP5B,HSPA8,ATP1A1,NSF,DNM1,GNAT2,UQCRC2,SLC25A5,DMXL2,HSP90AB1,HSP90AA1,VDAC2,ATP2A2,EIF4A1,FARSA,ARF3,KRT5,DNM3,GNAO1,LMNB1,MYH14,SLC25A11,DPYSL3,RAB18,CANX,DNM1L,SLC25A12,ACSL6,CAND1,RHOT1,SFXN3,SLC25A22,HSPA5,SLC1A3,GNAI2,VDAC3,ERLIN2,SFXN5,PDC,CTBP2,TMPO,ATP1B2,SLC25A3,…
GO:CC	photoreceptor inner segment	GO:0001917	1.09e-14	13.9618	62	112	13	18812	RHO,GNAT1,GNB1,ATP1A3,HSPA8,DNM1,GNAT2,DNM3,SAG,ATP1B2,RS1,SLC2A1,RDH12
GO:CC	protein-containing complex	GO:0032991	1.1e-14	13.9573	4759	248	124	18812	GAPDH,TUBB5,GNAT1,DYNC1H1,GNB1,SLC25A4,SERPINA5,CLTC,ATP5A1,ATP1A3,VDAC1,ATP5B,HSPA8,ATP1A1,DNM1,GNAT2,UQCRC2,SLC25A5,DMXL2,HSP90AB1,HSP90AA1,ATP2A2,FARSA,DNM3,GNAO1,MYH14,DPYSL3,CANX,DNM1L,CAND1,HSPA5,SLC1A3,GNAI2,ERLIN2,CTBP2,ATP1B2,RPS11,HSPD1,DCTN1,CAMK2D,SEL1L,MYO5A,ADD1,CAMK2B,DPYSL2,PSMD2,PFKM,SLC3A2,SAE1,NDUFA4,DYNC1LI1,ATP1A2,CAMK2G,HK1,YWHAE,HNRNPH2,TUBG1,TIMM50,PDCD6,CNGA1,ATP5C1,DDX1,…
GO:CC	cell junction	GO:0030054	6.11e-14	13.2138	1791	194	59	18812	RHO,GAPDH,TUBB2B,CLTC,ATP1A3,VDAC1,HSPA8,ATP1A1,NSF,DNM1,DMXL2,VDAC2,ATP2A2,DNM3,DPYSL3,RAB18,CANX,DNM1L,SLC1A3,VDAC3,CTBP2,ATP1B2,CAMK2D,MYO5A,RS1,ADD1,CAMK2B,DPYSL2,SV2A,SLC3A2,SLC2A1,ARF4,ATP1A2,CAMK2G,YWHAE,HNRNPH2,CNGA1,CFL1,UBE2I,PSMC2,SEC22B,RAB5B,SYNPR,DARS1,STXBP1,YWHAG,RAB21,PHB,RPL38,ATP2B1,ENO1,ATP2B2,PPP2R1A,GLUL,WDR7,SYNGR3,CTBP1,RPL30,RPL12
GO:CC	neuron projection	GO:0043005	1.2e-13	12.9191	1382	187	50	18812	RHO,GNAT1,TUBB3,DYNC1H1,GNB1,GUCY2E,ATP1A3,HSPA8,NSF,DNM1,GNAT2,PRPH2,HSP90AB1,HSP90AA1,DNM3,SAG,GNAO1,PDE6B,MYH14,DPYSL3,CANX,SLC1A3,GNAI2,PDC,DCTN1,CAMK2D,MYO5A,ADD1,CAMK2B,ASS1,DPYSL2,SV2A,ARF4,ATP1A2,CAMK2G,YWHAE,CNGA1,CFL1,UBE2I,PSMC2,CRMP1,ADNP,ROM1,PYGB,STXBP1,RAB21,ATP2B1,ENO1,ATP2B2,GLUL
GO:CC	intracellular organelle	GO:0043229	1.92e-13	12.7176	10827	265	214	18812	RHO,TUBA1B,GAPDH,TUBA4A,TUBB5,TUBB2B,TUBB2A,TUBB3,TUBB6,DYNC1H1,SLC25A4,SERPINA5,CLTC,ATP5A1,GUCY2E,ATP1A3,VDAC1,ATP5B,HSPA8,ATP1A1,NSF,DNM1,UQCRC2,SLC25A5,DMXL2,HSP90AB1,HSP90AA1,VDAC2,ATP2A2,ARF3,KRT5,DNM3,LMNB1,MYH14,SLC25A11,DPYSL3,RAB18,CANX,DNM1L,SLC25A12,ACSL6,CAND1,RHOT1,SFXN3,SLC25A22,HSPA5,SLC1A3,GNAI2,VDAC3,ERLIN2,SFXN5,CTBP2,TMPO,SLC25A3,SFXN1,RPS11,HSPD1,DCTN1,CAMK2D,SEL1L,MYO5A,OS9,…
GO:CC	membrane-bounded organelle	GO:0043227	2.78e-12	11.5553	10368	265	206	18812	RHO,GAPDH,TUBB5,GNAT1,DYNC1H1,GNB1,SLC25A4,SERPINA5,CLTC,ATP5A1,GUCY2E,ATP1A3,VDAC1,ATP5B,HSPA8,ATP1A1,NSF,DNM1,GNAT2,UQCRC2,SLC25A5,DMXL2,PRPH2,HSP90AB1,HSP90AA1,VDAC2,ATP2A2,ARF3,KRT5,DNM3,SAG,LMNB1,PDE6B,SLC25A11,DPYSL3,RAB18,CANX,DNM1L,SLC25A12,ACSL6,CAND1,RHOT1,SFXN3,SLC25A22,HSPA5,SLC1A3,GNAI2,VDAC3,ERLIN2,SFXN5,PDC,CTBP2,TMPO,SLC25A3,SFXN1,HSPD1,DCTN1,CAMK2D,SEL1L,MYO5A,OS9,ADD1,PCBP1,ASS1…
GO:CC	cell body	GO:0044297	1.61e-11	10.794	736	187	34	18812	TUBB5,GNAT1,TUBB3,DYNC1H1,GNB1,ATP1A3,HSPA8,HSP90AB1,HSP90AA1,GNAO1,DPYSL3,CANX,SLC1A3,GNAI2,ATP1B2,DCTN1,CAMK2D,MYO5A,CAMK2B,ASS1,DPYSL2,SV2A,SLC3A2,ATP1A2,CFL1,CCT5,CRMP1,ADNP,RLBP1,CCT8,ATP2B1,TCP1,ATP2B2,GLUL
GO:CC	endomembrane system	GO:0012505	2.98e-11	10.5251	3289	263	96	18812	RHO,GAPDH,TUBB5,DYNC1H1,SERPINA5,CLTC,GUCY2E,ATP1A3,VDAC1,HSPA8,ATP1A1,NSF,DNM1,DMXL2,VDAC2,ATP2A2,ARF3,DNM3,LMNB1,DPYSL3,RAB18,CANX,DNM1L,ACSL6,CAND1,HSPA5,VDAC3,ERLIN2,TMPO,HSPD1,DCTN1,CAMK2D,SEL1L,MYO5A,OS9,ASS1,ACSL3,SV2A,SERPINH1,DYNC1LI1,ARF4,ATP1A2,TUBG1,PDCD6,C2CD2L,UBE2I,LPCAT1,NUP155,SEC22B,RAB5B,SYNPR,USO1,TMED10,RTCB,RAB28,NUP133,STXBP1,SMPD2,RAB21,PHB,FKBP8,DPM1,TCP1,ATP2B2,DHRS1,GLU…
GO:CC	presynapse	GO:0098793	3.38e-11	10.4708	529	248	33	18812	CLTC,ATP1A3,VDAC1,HSPA8,DNM1,DMXL2,VDAC2,DNM3,CANX,DNM1L,VDAC3,CTBP2,MYO5A,DPYSL2,SV2A,SLC2A1,CNGA1,SEC22B,RAB5B,SYNPR,STXBP1,YWHAG,PHB,ATP2B1,ATP2B2,GLUL,WDR7,SYNGR3,CTBP1,TMED9,SCAMP5,SNAP47,HNRNPR
GO:CC	microtubule	GO:0005874	3.49e-11	10.4568	276	21	10	18812	TUBA1B,TUBA4A,TUBB5,TUBB2B,TUBB2A,TUBB3,TUBB6,DYNC1H1,CLTC,HSPA8
GO:CC	photoreceptor outer segment	GO:0001750	7.43e-11	10.1291	75	226	14	18812	RHO,GNAT1,GNB1,GUCY2E,GNAT2,PRPH2,SAG,PDE6B,PDC,MYO5A,CNGA1,ROM1,BSG,RGS9BP
GO:CC	plasma membrane bounded cell projection	GO:0120025	9e-11	10.0455	2090	165	53	18812	RHO,GNAT1,TUBB3,DYNC1H1,GNB1,GUCY2E,ATP1A3,HSPA8,ATP1A1,NSF,DNM1,GNAT2,PRPH2,HSP90AB1,HSP90AA1,ATP2A2,DNM3,SAG,GNAO1,PDE6B,MYH14,DPYSL3,CANX,SLC1A3,GNAI2,PDC,ATP1B2,DCTN1,CAMK2D,MYO5A,ADD1,CAMK2B,ASS1,DPYSL2,SV2A,PFKM,ARF4,ATP1A2,CAMK2G,YWHAE,TUBG1,CNGA1,CFL1,UBE2I,PSMC2,CRMP1,ADNP,ROM1,PYGB,RAB28,ATP6V1A,STXBP1,RAB21
GO:CC	cell projection	GO:0042995	1.85e-10	9.73359	2128	165	53	18812	RHO,GNAT1,TUBB3,DYNC1H1,GNB1,GUCY2E,ATP1A3,HSPA8,ATP1A1,NSF,DNM1,GNAT2,PRPH2,HSP90AB1,HSP90AA1,ATP2A2,DNM3,SAG,GNAO1,PDE6B,MYH14,DPYSL3,CANX,SLC1A3,GNAI2,PDC,ATP1B2,DCTN1,CAMK2D,MYO5A,ADD1,CAMK2B,ASS1,DPYSL2,SV2A,PFKM,ARF4,ATP1A2,CAMK2G,YWHAE,TUBG1,CNGA1,CFL1,UBE2I,PSMC2,CRMP1,ADNP,ROM1,PYGB,RAB28,ATP6V1A,STXBP1,RAB21
GO:CC	membrane protein complex	GO:0098796	2.37e-10	9.62481	1002	263	46	18812	GNAT1,GNB1,SLC25A4,CLTC,ATP5A1,ATP1A3,VDAC1,ATP5B,ATP1A1,DNM1,GNAT2,UQCRC2,SLC25A5,ATP2A2,GNAO1,SLC1A3,GNAI2,ATP1B2,HSPD1,DCTN1,SEL1L,SLC3A2,NDUFA4,ATP1A2,TIMM50,PDCD6,CNGA1,ATP5C1,SAMM50,COX4I1,SEC22B,TMED10,PHB,CHCHD6,ATP5O,AFG3L2,SSR4,CHCHD3,ARL6,ATP5H,DNAJC11,AGK,SEC11A,SNAP47,COPE,KCNB1
GO:CC	bounding membrane of organelle	GO:0098588	4.45e-10	9.35118	1040	230	43	18812	RHO,GNB1,SLC25A4,SERPINA5,CLTC,GUCY2E,VDAC1,HSPA8,HSP90AB1,VDAC2,ATP2A2,PDE6B,DNM1L,RHOT1,VDAC3,ASS1,SV2A,RHOT2,PDCD6,CNGA1,CISD1,SAMM50,SEC22B,RAB5B,SYNPR,USO1,TMED10,ROM1,CPT1A,RAB21,PHB,SYNGR3,SSR4,BSG,EHD1,EHD4,RAP2B,EHD3,MTCH2,DNAJC13,DNAJC11,GPR89,SCAMP5
GO:CC	somatodendritic compartment	GO:0036477	4.81e-10	9.31813	961	137	31	18812	GNAT1,TUBB3,DYNC1H1,GNB1,ATP1A3,HSPA8,NSF,DNM1,HSP90AB1,HSP90AA1,DNM3,GNAO1,CANX,SLC1A3,GNAI2,DCTN1,CAMK2D,MYO5A,ADD1,CAMK2B,ASS1,DPYSL2,SV2A,SLC3A2,ARF4,ATP1A2,CFL1,UBE2I,PSMC2,CRMP1,ADNP
GO:CC	polymeric cytoskeletal fiber	GO:0099513	1.72e-09	8.76334	450	260	29	18812	TUBA1B,TUBA4A,TUBB5,TUBB2B,TUBB2A,TUBB3,TUBB6,DYNC1H1,CLTC,HSPA8,KRT5,LMNB1,DPYSL3,DNM1L,DCTN1,MYO5A,DPYSL2,TUBG1,CCT5,KRT2,CCT8,LRPPRC,TCP1,ARL6,CCT3,KRT13,ARL3,KRT14,KRT16
GO:CC	photoreceptor cell cilium	GO:0097733	1.8e-09	8.7451	104	246	15	18812	RHO,GNAT1,GNB1,GUCY2E,GNAT2,PRPH2,SAG,PDE6B,PDC,MYO5A,CNGA1,ROM1,BSG,RGS9BP,ARL3
GO:CC	integral component of mitochondrial membrane	GO:0032592	4.09e-09	8.38879	80	229	13	18812	SLC25A4,RHOT1,SFXN3,SFXN5,SLC25A3,SFXN1,RHOT2,CPT1A,CHCHD6,AFG3L2,CHCHD3,DNAJC11,AGK
GO:CC	intrinsic component of mitochondrial membrane	GO:0098573	5.66e-09	8.24716	82	229	13	18812	SLC25A4,RHOT1,SFXN3,SFXN5,SLC25A3,SFXN1,RHOT2,CPT1A,CHCHD6,AFG3L2,CHCHD3,DNAJC11,AGK
GO:CC	dendrite	GO:0030425	6.48e-09	8.18847	682	137	25	18812	TUBB3,GNB1,ATP1A3,HSPA8,NSF,DNM1,HSP90AB1,HSP90AA1,DNM3,GNAO1,CANX,SLC1A3,GNAI2,MYO5A,ADD1,CAMK2B,DPYSL2,SV2A,ARF4,ATP1A2,CFL1,UBE2I,PSMC2,CRMP1,ADNP
GO:CC	dendritic tree	GO:0097447	7.12e-09	8.14765	685	137	25	18812	TUBB3,GNB1,ATP1A3,HSPA8,NSF,DNM1,HSP90AB1,HSP90AA1,DNM3,GNAO1,CANX,SLC1A3,GNAI2,MYO5A,ADD1,CAMK2B,DPYSL2,SV2A,ARF4,ATP1A2,CFL1,UBE2I,PSMC2,CRMP1,ADNP
GO:CC	inner mitochondrial membrane protein complex	GO:0098800	7.69e-09	8.11421	123	229	15	18812	ATP5A1,ATP5B,UQCRC2,NDUFA4,TIMM50,ATP5C1,COX4I1,PHB,CHCHD6,ATP5O,AFG3L2,CHCHD3,ATP5H,DNAJC11,AGK
GO:CC	9+0 non-motile cilium	GO:0097731	9.03e-09	8.04433	116	246	15	18812	RHO,GNAT1,GNB1,GUCY2E,GNAT2,PRPH2,SAG,PDE6B,PDC,MYO5A,CNGA1,ROM1,BSG,RGS9BP,ARL3
GO:CC	intracellular membrane-bounded organelle	GO:0043231	1.18e-08	7.92831	9948	265	192	18812	RHO,GAPDH,TUBB5,DYNC1H1,SLC25A4,SERPINA5,CLTC,ATP5A1,GUCY2E,ATP1A3,VDAC1,ATP5B,HSPA8,ATP1A1,NSF,DNM1,UQCRC2,SLC25A5,DMXL2,HSP90AB1,HSP90AA1,VDAC2,ATP2A2,ARF3,KRT5,DNM3,LMNB1,SLC25A11,DPYSL3,RAB18,CANX,DNM1L,SLC25A12,ACSL6,CAND1,RHOT1,SFXN3,SLC25A22,HSPA5,SLC1A3,GNAI2,VDAC3,ERLIN2,SFXN5,CTBP2,TMPO,SLC25A3,SFXN1,HSPD1,DCTN1,CAMK2D,SEL1L,MYO5A,OS9,ADD1,PCBP1,ASS1,ACSL3,DPYSL2,PRXL2A,SV2A,PSMD2,PFKM,…
GO:CC	endoplasmic reticulum	GO:0005783	2.01e-08	7.69671	1403	255	51	18812	RHO,GUCY2E,ATP1A3,ATP1A1,ATP2A2,RAB18,CANX,DNM1L,ACSL6,HSPA5,VDAC3,ERLIN2,HSPD1,CAMK2D,SEL1L,MYO5A,OS9,ASS1,ACSL3,SV2A,SERPINH1,PDCD6,C2CD2L,LPCAT1,SEC22B,USO1,TMED10,RTCB,SMPD2,FKBP8,DPM1,ATP2B2,DHRS1,GLUL,SSR4,BSG,EHD4,ERLEC1,PYGM,SSR1,FBXO6,ALDH3A2,RPL24,KDSR,TMED9,RCN2,PGRMC2,SEC11A,PTDSS2,EEF1G,RDH11
GO:CC	photoreceptor outer segment membrane	GO:0042622	2.78e-08	7.55528	11	148	6	18812	RHO,GNB1,GUCY2E,PDE6B,CNGA1,ROM1
GO:CC	supramolecular fiber	GO:0099512	3.17e-08	7.49853	653	51	15	18812	TUBA1B,TUBA4A,TUBB5,TUBB2B,TUBB2A,TUBB3,TUBB6,DYNC1H1,CLTC,HSPA8,KRT5,LMNB1,MYH14,DPYSL3,DNM1L
GO:CC	non-motile cilium	GO:0097730	3.41e-08	7.46785	149	246	16	18812	RHO,GNAT1,GNB1,GUCY2E,GNAT2,PRPH2,SAG,PDE6B,PDC,MYO5A,TUBG1,CNGA1,ROM1,BSG,RGS9BP,ARL3
GO:CC	supramolecular polymer	GO:0099081	3.68e-08	7.43393	660	51	15	18812	TUBA1B,TUBA4A,TUBB5,TUBB2B,TUBB2A,TUBB3,TUBB6,DYNC1H1,CLTC,HSPA8,KRT5,LMNB1,MYH14,DPYSL3,DNM1L
GO:CC	membrane raft	GO:0045121	4.45e-08	7.35183	348	200	21	18812	TUBB5,SLC25A4,ATP5A1,ATP5B,HSPA8,ATP1A1,SLC25A5,VDAC2,GNAI2,ERLIN2,HSPD1,SERPINH1,SLC2A1,ATP1A2,HK1,SMPD2,ATP2B1,ENO1,ATP2B2,BSG,RAP2B
GO:CC	membrane microdomain	GO:0098857	4.69e-08	7.32888	349	200	21	18812	TUBB5,SLC25A4,ATP5A1,ATP5B,HSPA8,ATP1A1,SLC25A5,VDAC2,GNAI2,ERLIN2,HSPD1,SERPINH1,SLC2A1,ATP1A2,HK1,SMPD2,ATP2B1,ENO1,ATP2B2,BSG,RAP2B
GO:CC	mitochondrial protein-containing complex	GO:0098798	6.68e-08	7.17531	249	229	19	18812	SLC25A4,ATP5A1,VDAC1,ATP5B,UQCRC2,SLC25A5,NDUFA4,TIMM50,ATP5C1,SAMM50,COX4I1,PHB,CHCHD6,ATP5O,AFG3L2,CHCHD3,ATP5H,DNAJC11,AGK
GO:CC	membrane	GO:0016020	7.19e-08	7.14348	7308	130	86	18812	RHO,GAPDH,TUBB5,GNAT1,GNB1,SLC25A4,SERPINA5,CLTC,ATP5A1,GUCY2E,ATP1A3,VDAC1,ATP5B,HSPA8,ATP1A1,NSF,DNM1,GNAT2,UQCRC2,SLC25A5,PRPH2,HSP90AB1,HSP90AA1,VDAC2,ATP2A2,ARF3,KRT5,DNM3,GNAO1,LMNB1,PDE6B,SLC25A11,CANX,DNM1L,SLC25A12,ACSL6,RHOT1,SFXN3,SLC25A22,HSPA5,SLC1A3,GNAI2,VDAC3,ERLIN2,SFXN5,TMPO,ATP1B2,SLC25A3,SFXN1,ARF5,HSPD1,DCTN1,CAMK2D,SEL1L,MYO5A,RS1,ADD1,ASS1,ACSL3,DPYSL2,SV2A,PFKM,SLC3A2,NDUF…
GO:CC	supramolecular complex	GO:0099080	8.76e-08	7.05758	925	182	32	18812	TUBA1B,TUBA4A,TUBB5,TUBB2B,TUBB2A,TUBB3,TUBB6,DYNC1H1,CLTC,HSPA8,KRT5,LMNB1,MYH14,DPYSL3,DNM1L,DCTN1,MYO5A,PCBP1,DPYSL2,SLC2A1,DYNC1LI1,POLDIP3,TUBG1,DDX1,CCT5,PSMC2,KRT2,CCT8,NUP133,LRPPRC,MYL12B,TCP1
GO:CC	transport vesicle	GO:0030133	8.88e-08	7.05155	322	247	22	18812	CLTC,VDAC1,HSPA8,DNM1,DMXL2,VDAC2,DPYSL3,DNM1L,VDAC3,MYO5A,SV2A,PDCD6,SEC22B,RAB5B,SYNPR,USO1,TMED10,WDR7,SYNGR3,TMED9,SCAMP5,SNAP47
GO:CC	plasma membrane region	GO:0098590	1.23e-07	6.91127	1099	183	35	18812	RHO,GNAT1,GNB1,CLTC,GUCY2E,ATP1A3,HSPA8,ATP1A1,DNM1,HSP90AB1,HSP90AA1,DNM3,PDE6B,CANX,DNM1L,SLC1A3,ATP1B2,HSPD1,PFKM,SLC3A2,SLC2A1,ARF4,ATP1A2,HK1,C2CD2L,CNGA1,CFL1,ROM1,ATP6V1A,STXBP1,SMPD2,PHB,ATP2B1,ENO1,ATP2B2
GO:CC	mitochondrial outer membrane	GO:0005741	1.25e-07	6.90325	137	250	15	18812	SLC25A4,VDAC1,VDAC2,DNM1L,RHOT1,VDAC3,ASS1,RHOT2,CISD1,SAMM50,CPT1A,PHB,MTCH2,DNAJC11,VAT1
GO:CC	microtubule cytoskeleton	GO:0015630	1.36e-07	6.86651	1125	11	9	18812	TUBA1B,GAPDH,TUBA4A,TUBB5,TUBB2B,TUBB2A,TUBB3,TUBB6,DYNC1H1
GO:CC	exocytic vesicle	GO:0070382	1.49e-07	6.82677	242	247	19	18812	CLTC,VDAC1,HSPA8,DNM1,DMXL2,VDAC2,DPYSL3,DNM1L,VDAC3,MYO5A,SV2A,SEC22B,RAB5B,SYNPR,WDR7,SYNGR3,TMED9,SCAMP5,SNAP47
GO:CC	synaptic vesicle	GO:0008021	2.57e-07	6.58966	222	247	18	18812	CLTC,VDAC1,HSPA8,DNM1,DMXL2,VDAC2,DNM1L,VDAC3,MYO5A,SV2A,SEC22B,RAB5B,SYNPR,WDR7,SYNGR3,TMED9,SCAMP5,SNAP47
GO:CC	outer membrane	GO:0019867	9.24e-07	6.03432	158	250	15	18812	SLC25A4,VDAC1,VDAC2,DNM1L,RHOT1,VDAC3,ASS1,RHOT2,CISD1,SAMM50,CPT1A,PHB,MTCH2,DNAJC11,VAT1
GO:CC	organelle outer membrane	GO:0031968	9.24e-07	6.03432	158	250	15	18812	SLC25A4,VDAC1,VDAC2,DNM1L,RHOT1,VDAC3,ASS1,RHOT2,CISD1,SAMM50,CPT1A,PHB,MTCH2,DNAJC11,VAT1
GO:CC	cation-transporting ATPase complex	GO:0090533	9.96e-07	6.00161	12	103	5	18812	ATP1A3,ATP1A1,ATP2A2,ATP1B2,ATP1A2
GO:CC	integral component of mitochondrial inner membrane	GO:0031305	1.09e-06	5.9641	46	229	9	18812	SFXN3,SFXN5,SLC25A3,SFXN1,CHCHD6,AFG3L2,CHCHD3,DNAJC11,AGK
GO:CC	intrinsic component of mitochondrial inner membrane	GO:0031304	1.33e-06	5.87638	47	229	9	18812	SFXN3,SFXN5,SLC25A3,SFXN1,CHCHD6,AFG3L2,CHCHD3,DNAJC11,AGK
GO:CC	ATPase dependent transmembrane transport complex	GO:0098533	2.5e-06	5.60265	14	103	5	18812	ATP1A3,ATP1A1,ATP2A2,ATP1B2,ATP1A2
GO:CC	ribbon synapse	GO:0097470	2.58e-06	5.58839	21	66	5	18812	CLTC,HSPA8,DNM1,ATP2A2,CTBP2
GO:CC	neuronal cell body	GO:0043025	2.67e-06	5.5728	647	137	21	18812	GNAT1,TUBB3,DYNC1H1,ATP1A3,HSPA8,HSP90AB1,HSP90AA1,CANX,SLC1A3,DCTN1,CAMK2D,MYO5A,CAMK2B,ASS1,DPYSL2,SV2A,SLC3A2,ATP1A2,CFL1,CRMP1,ADNP
GO:CC	postsynapse	GO:0098794	3.69e-06	5.43257	644	194	25	18812	GAPDH,ATP1A3,HSPA8,ATP1A1,NSF,DNM1,DNM3,CANX,SLC1A3,MYO5A,ADD1,CAMK2B,ARF4,ATP1A2,CAMK2G,HNRNPH2,CFL1,PSMC2,STXBP1,PHB,RPL38,ATP2B1,ATP2B2,RPL30,RPL12
GO:CC	cytoskeleton	GO:0005856	6e-06	5.22212	1723	11	9	18812	TUBA1B,GAPDH,TUBA4A,TUBB5,TUBB2B,TUBB2A,TUBB3,TUBB6,DYNC1H1
GO:CC	axon	GO:0030424	6.08e-06	5.21628	657	195	25	18812	TUBB3,DYNC1H1,ATP1A3,HSPA8,DNM1,HSP90AB1,HSP90AA1,DNM3,MYH14,DPYSL3,CANX,DCTN1,CAMK2D,MYO5A,DPYSL2,YWHAE,CNGA1,CFL1,CRMP1,ADNP,PYGB,STXBP1,ENO1,GLUL,BSG
GO:CC	ciliary membrane	GO:0060170	9.98e-06	5.00069	45	212	8	18812	RHO,GNB1,GUCY2E,PDE6B,CNGA1,ROM1,EHD1,EHD3
GO:CC	proton-transporting ATP synthase complex, catalytic core F(1)	GO:0045261	1.02e-05	4.99122	5	174	4	18812	ATP5A1,ATP5B,ATP5C1,ATP5O
GO:CC	photoreceptor ribbon synapse	GO:0098684	1.3e-05	4.88569	11	66	4	18812	CLTC,HSPA8,DNM1,CTBP2
GO:CC	intrinsic component of organelle membrane	GO:0031300	1.62e-05	4.79089	383	230	20	18812	SLC25A4,CANX,RHOT1,SFXN3,HSPA5,SFXN5,SLC25A3,SFXN1,SV2A,RHOT2,RAB5B,SYNPR,CPT1A,FKBP8,CHCHD6,AFG3L2,CHCHD3,DNAJC11,AGK,SCAMP5
GO:CC	integral component of organelle membrane	GO:0031301	1.68e-05	4.77532	347	230	19	18812	SLC25A4,CANX,RHOT1,SFXN3,HSPA5,SFXN5,SLC25A3,SFXN1,SV2A,RHOT2,SYNPR,CPT1A,FKBP8,CHCHD6,AFG3L2,CHCHD3,DNAJC11,AGK,SCAMP5
GO:CC	dendritic spine	GO:0043197	1.85e-05	4.73332	189	127	11	18812	ATP1A3,HSPA8,DNM1,DNM3,CANX,SLC1A3,ADD1,ARF4,ATP1A2,CFL1,PSMC2
GO:CC	neuron spine	GO:0044309	2.41e-05	4.61752	194	127	11	18812	ATP1A3,HSPA8,DNM1,DNM3,CANX,SLC1A3,ADD1,ARF4,ATP1A2,CFL1,PSMC2
GO:CC	cytosol	GO:0005829	2.86e-05	4.54348	3448	249	80	18812	TUBA1B,GAPDH,TUBB5,HSPA8,NSF,HSP90AB1,HSP90AA1,FARSA,DPYSL3,DNM1L,CAND1,HSPA5,GNAI2,ERLIN2,PDC,CTBP2,RPS11,HSPD1,PAICS,CAMK2D,MYO5A,CAMK2B,PCBP1,ASS1,DPYSL2,PFKM,SLC2A1,ARF4,HK1,YWHAE,HNRNPH2,DUSP3,PDCD6,CFL1,DDX1,UBE2I,CCT5,PSMC2,EPRS1,COX4I1,RARS,CRMP1,YWHAB,USO1,RLBP1,PFKL,RTCB,CCT8,DARS1,ATP6V1A,STXBP1,YWHAG,PSMC1,GALK1,FKBP8,CHCHD6,RPL38,ENO1,TCP1,PPP2R1A,GLUL,RPL30,RPL12,RAP2B,DNAJA2,ARL6,R…
GO:CC	mitochondrial permeability transition pore complex	GO:0005757	2.99e-05	4.52396	7	28	3	18812	SLC25A4,VDAC1,SLC25A5
GO:CC	GTPase complex	GO:1905360	3.08e-05	4.51197	36	61	5	18812	GNAT1,GNB1,GNAT2,GNAO1,GNAI2
GO:CC	heterotrimeric G-protein complex	GO:0005834	3.08e-05	4.51197	36	61	5	18812	GNAT1,GNB1,GNAT2,GNAO1,GNAI2
GO:CC	cell periphery	GO:0071944	3.36e-05	4.47303	4853	118	57	18812	RHO,GAPDH,GNAT1,TUBB3,DYNC1H1,GNB1,SERPINA5,CLTC,ATP5A1,GUCY2E,ATP1A3,VDAC1,ATP5B,HSPA8,ATP1A1,NSF,DNM1,GNAT2,PRPH2,HSP90AB1,HSP90AA1,ATP2A2,ARF3,KRT5,DNM3,GNAO1,PDE6B,CANX,DNM1L,HSPA5,SLC1A3,GNAI2,ERLIN2,CTBP2,ATP1B2,ARF5,HSPD1,DCTN1,CAMK2D,RS1,ADD1,ACSL3,DPYSL2,PFKM,SLC3A2,SERPINH1,SLC2A1,PRSS2,ARF4,ATP1A2,HK1,YWHAE,TRY10,DUSP3,C2CD2L,CNGA1,CFL1
GO:CC	secretory vesicle	GO:0099503	4.17e-05	4.38032	575	195	22	18812	SERPINA5,CLTC,VDAC1,HSPA8,DNM1,DMXL2,VDAC2,DPYSL3,DNM1L,VDAC3,HSPD1,MYO5A,SV2A,SEC22B,RAB5B,SYNPR,TMED10,STXBP1,TCP1,WDR7,SYNGR3,BSG
GO:CC	neuron to neuron synapse	GO:0098984	4.47e-05	4.34932	395	194	18	18812	GAPDH,ATP1A3,HSPA8,ATP1A1,NSF,DNM1,DNM3,ATP1B2,RS1,ADD1,CAMK2B,CAMK2G,HNRNPH2,PHB,RPL38,ATP2B2,RPL30,RPL12
GO:CC	sodium:potassium-exchanging ATPase complex	GO:0005890	5.04e-05	4.29717	10	103	4	18812	ATP1A3,ATP1A1,ATP1B2,ATP1A2
GO:CC	cilium	GO:0005929	6.93e-05	4.15905	596	226	24	18812	RHO,GNAT1,GNB1,GUCY2E,ATP1A1,GNAT2,PRPH2,HSP90AA1,SAG,PDE6B,PDC,DCTN1,MYO5A,PFKM,TUBG1,CNGA1,ROM1,RAB28,ATP2B2,BSG,EHD1,ARL6,EHD3,RGS9BP
GO:CC	proton-transporting two-sector ATPase complex, catalytic domain	GO:0033178	7.04e-05	4.15242	7	174	4	18812	ATP5A1,ATP5B,ATP5C1,ATP5O
GO:CC	chaperone complex	GO:0101031	0.00011063	3.95613	25	223	6	18812	HSPA8,HSP90AB1,CCT5,CCT8,TCP1,CCT3
GO:CC	intracellular non-membrane-bounded organelle	GO:0043232	0.000143074	3.84444	3627	246	80	18812	TUBA1B,GAPDH,TUBA4A,TUBB5,TUBB2B,TUBB2A,TUBB3,TUBB6,DYNC1H1,CLTC,VDAC1,ATP5B,HSPA8,DNM1,SLC25A5,HSP90AB1,VDAC2,KRT5,DNM3,LMNB1,MYH14,DPYSL3,RAB18,CANX,DNM1L,GNAI2,TMPO,RPS11,DCTN1,MYO5A,ADD1,CAMK2B,PCBP1,ACSL3,DPYSL2,PSMD2,SLC2A1,DYNC1LI1,POLDIP3,YWHAE,TUBG1,CFL1,DDX1,UBE2I,CCT5,LPCAT1,PSMC2,HSPA9,KRT2,CRMP1,USO1,RLBP1,CCT8,RAB28,NUP133,STXBP1,RPL38,LRPPRC,MYL12B,TCP1,PPP2R1A,RPL30,RPL12,EHD1,ARL…
GO:CC	non-membrane-bounded organelle	GO:0043228	0.000174141	3.7591	3644	246	80	18812	TUBA1B,GAPDH,TUBA4A,TUBB5,TUBB2B,TUBB2A,TUBB3,TUBB6,DYNC1H1,CLTC,VDAC1,ATP5B,HSPA8,DNM1,SLC25A5,HSP90AB1,VDAC2,KRT5,DNM3,LMNB1,MYH14,DPYSL3,RAB18,CANX,DNM1L,GNAI2,TMPO,RPS11,DCTN1,MYO5A,ADD1,CAMK2B,PCBP1,ACSL3,DPYSL2,PSMD2,SLC2A1,DYNC1LI1,POLDIP3,YWHAE,TUBG1,CFL1,DDX1,UBE2I,CCT5,LPCAT1,PSMC2,HSPA9,KRT2,CRMP1,USO1,RLBP1,CCT8,RAB28,NUP133,STXBP1,RPL38,LRPPRC,MYL12B,TCP1,PPP2R1A,RPL30,RPL12,EHD1,ARL…
GO:CC	presynaptic endocytic zone membrane	GO:0098835	0.000189532	3.72232	7	51	3	18812	CLTC,DNM1,DNM1L
GO:CC	nucleoid	GO:0009295	0.000243538	3.61343	42	33	4	18812	VDAC1,ATP5B,SLC25A5,VDAC2
GO:CC	mitochondrial nucleoid	GO:0042645	0.000243538	3.61343	42	33	4	18812	VDAC1,ATP5B,SLC25A5,VDAC2
GO:CC	extrinsic component of cytoplasmic side of plasma membrane	GO:0031234	0.000247096	3.60714	100	61	6	18812	GNAT1,GNB1,GNAT2,ATP2A2,GNAO1,GNAI2
GO:CC	mitochondrial proton-transporting ATP synthase complex, catalytic sector F(1)	GO:0000275	0.000285672	3.54413	4	119	3	18812	ATP5A1,ATP5B,ATP5C1
GO:CC	late endosome lumen	GO:0031906	0.00034502	3.46216	2	21	2	18812	GAPDH,HSPA8
GO:CC	glutamatergic synapse	GO:0098978	0.000363489	3.43951	461	192	18	18812	GAPDH,HSPA8,DNM1,DNM3,CANX,CTBP2,MYO5A,CAMK2B,SV2A,ARF4,YWHAE,CFL1,STXBP1,PHB,ATP2B1,ATP2B2,PPP2R1A,CTBP1
GO:CC	calcium- and calmodulin-dependent protein kinase complex	GO:0005954	0.000473339	3.32483	5	104	3	18812	CAMK2D,CAMK2B,CAMK2G
GO:CC	presynaptic active zone	GO:0048786	0.000503406	3.29808	81	192	8	18812	CANX,CTBP2,SV2A,STXBP1,PHB,ATP2B1,ATP2B2,CTBP1
GO:CC	plasma membrane	GO:0005886	0.000505089	3.29663	4385	44	25	18812	RHO,GAPDH,GNAT1,GNB1,SERPINA5,CLTC,ATP5A1,GUCY2E,ATP1A3,VDAC1,ATP5B,HSPA8,ATP1A1,NSF,DNM1,GNAT2,PRPH2,HSP90AB1,HSP90AA1,ATP2A2,ARF3,KRT5,DNM3,GNAO1,PDE6B
GO:CC	intermediate filament cytoskeleton	GO:0045111	0.000519201	3.28466	104	260	10	18812	HSPA8,KRT5,LMNB1,MYO5A,KRT2,CCT8,KRT13,HSDL1,KRT14,KRT16
GO:CC	vesicle membrane	GO:0012506	0.00061256	3.21285	539	262	23	18812	SERPINA5,CLTC,ATP2A2,DNM1L,SV2A,PDCD6,SEC22B,RAB5B,SYNPR,USO1,TMED10,RAB21,SYNGR3,BSG,EHD1,EHD4,RAP2B,EHD3,DNAJC13,GPR89,SCAMP5,SNAP47,COPE
GO:CC	presynaptic endocytic zone	GO:0098833	0.000646101	3.1897	10	51	3	18812	CLTC,DNM1,DNM1L
GO:CC	chaperonin-containing T-complex	GO:0005832	0.000672009	3.17262	9	223	4	18812	CCT5,CCT8,TCP1,CCT3
GO:CC	intermediate filament	GO:0005882	0.000697912	3.1562	63	260	8	18812	HSPA8,KRT5,LMNB1,MYO5A,KRT2,KRT13,KRT14,KRT16
GO:CC	transport vesicle membrane	GO:0030658	0.000936494	3.0285	144	247	11	18812	CLTC,DNM1L,SV2A,PDCD6,SEC22B,RAB5B,SYNPR,USO1,SYNGR3,SCAMP5,SNAP47
GO:CC	vesicle	GO:0031982	0.000944568	3.02477	1697	230	43	18812	GAPDH,SERPINA5,CLTC,VDAC1,HSPA8,ATP1A1,DNM1,DMXL2,VDAC2,ATP2A2,DNM3,DPYSL3,DNM1L,VDAC3,HSPD1,MYO5A,SV2A,SLC2A1,DYNC1LI1,ATP1A2,TUBG1,PDCD6,SEC22B,RAB5B,SYNPR,USO1,TMED10,STXBP1,YWHAG,RAB21,PHB,TCP1,WDR7,SYNGR3,BSG,EHD1,EHD4,RAP2B,EHD3,DNAJC13,TMED9,GPR89,SCAMP5
GO:CC	pore complex	GO:0046930	0.00112139	2.95024	21	28	3	18812	SLC25A4,VDAC1,SLC25A5
GO:CC	proton-transporting ATP synthase complex	GO:0045259	0.00118461	2.92643	21	225	5	18812	ATP5A1,ATP5B,ATP5C1,ATP5O,ATP5H
GO:CC	mitochondrial proton-transporting ATP synthase complex	GO:0005753	0.00118461	2.92643	21	225	5	18812	ATP5A1,ATP5B,ATP5C1,ATP5O,ATP5H
GO:CC	cytoplasmic vesicle	GO:0031410	0.00141096	2.85049	1549	230	40	18812	GAPDH,SERPINA5,CLTC,VDAC1,HSPA8,ATP1A1,DNM1,DMXL2,VDAC2,DNM3,DPYSL3,DNM1L,VDAC3,HSPD1,MYO5A,SV2A,DYNC1LI1,ATP1A2,TUBG1,PDCD6,SEC22B,RAB5B,SYNPR,USO1,TMED10,STXBP1,RAB21,PHB,TCP1,WDR7,SYNGR3,BSG,EHD1,EHD4,RAP2B,EHD3,DNAJC13,TMED9,GPR89,SCAMP5
GO:CC	dendritic spine head	GO:0044327	0.00142223	2.84703	16	40	3	18812	ATP1A3,DNM1,DNM3
GO:CC	intracellular vesicle	GO:0097708	0.00154852	2.81008	1555	230	40	18812	GAPDH,SERPINA5,CLTC,VDAC1,HSPA8,ATP1A1,DNM1,DMXL2,VDAC2,DNM3,DPYSL3,DNM1L,VDAC3,HSPD1,MYO5A,SV2A,DYNC1LI1,ATP1A2,TUBG1,PDCD6,SEC22B,RAB5B,SYNPR,USO1,TMED10,STXBP1,RAB21,PHB,TCP1,WDR7,SYNGR3,BSG,EHD1,EHD4,RAP2B,EHD3,DNAJC13,TMED9,GPR89,SCAMP5
GO:CC	sperm plasma membrane	GO:0097524	0.00169297	2.77135	21	32	3	18812	RHO,HSP90AB1,HSP90AA1
GO:CC	postsynaptic density	GO:0014069	0.00172487	2.76324	364	194	15	18812	GAPDH,HSPA8,ATP1A1,NSF,DNM1,DNM3,ADD1,CAMK2B,CAMK2G,HNRNPH2,PHB,RPL38,ATP2B2,RPL30,RPL12
GO:CC	asymmetric synapse	GO:0032279	0.00203169	2.69214	369	194	15	18812	GAPDH,HSPA8,ATP1A1,NSF,DNM1,DNM3,ADD1,CAMK2B,CAMK2G,HNRNPH2,PHB,RPL38,ATP2B2,RPL30,RPL12
GO:CC	growth cone	GO:0030426	0.00203283	2.6919	183	135	9	18812	TUBB3,HSP90AB1,HSP90AA1,MYH14,DPYSL3,DPYSL2,YWHAE,CFL1,CRMP1
GO:CC	distal axon	GO:0150034	0.00207235	2.68354	344	135	12	18812	TUBB3,ATP1A3,HSPA8,HSP90AB1,HSP90AA1,MYH14,DPYSL3,DPYSL2,YWHAE,CNGA1,CFL1,CRMP1
GO:CC	extrinsic component of plasma membrane	GO:0019897	0.00260296	2.58453	179	180	10	18812	GNAT1,GNB1,GNAT2,ATP2A2,GNAO1,GNAI2,RS1,STXBP1,PHB,ENO1
GO:CC	site of polarized growth	GO:0030427	0.0027526	2.56026	190	135	9	18812	TUBB3,HSP90AB1,HSP90AA1,MYH14,DPYSL3,DPYSL2,YWHAE,CFL1,CRMP1
GO:CC	cytosolic ribosome	GO:0022626	0.00277513	2.55672	106	243	9	18812	RPS11,RPL38,RPL30,RPL12,RPS27A,RPS4X,RPL24,RPS2,RPL14
GO:CC	proteasome regulatory particle, base subcomplex	GO:0008540	0.00329903	2.48161	13	217	4	18812	PSMD2,PSMC2,PSMC1,PSMC6
GO:CC	cytoplasmic side of membrane	GO:0098562	0.00330333	2.48105	186	178	10	18812	GNAT1,GNB1,GNAT2,ATP2A2,GNAO1,GNAI2,C2CD2L,CISD1,RAB21,ATP2B1
GO:CC	cell projection membrane	GO:0031253	0.00378935	2.42143	271	212	13	18812	RHO,GNB1,GUCY2E,HSP90AB1,HSP90AA1,PDE6B,ATP1B2,ARF4,CNGA1,ROM1,ATP2B1,EHD1,EHD3
GO:CC	intercalated disc	GO:0014704	0.00433243	2.36327	57	103	5	18812	ATP1A1,ATP2A2,CAMK2D,SLC2A1,ATP1A2
GO:CC	cytoplasmic side of plasma membrane	GO:0009898	0.00434944	2.36157	164	61	6	18812	GNAT1,GNB1,GNAT2,ATP2A2,GNAO1,GNAI2
GO:CC	postsynaptic specialization	GO:0099572	0.00575459	2.23999	403	194	15	18812	GAPDH,HSPA8,ATP1A1,NSF,DNM1,DNM3,ADD1,CAMK2B,CAMK2G,HNRNPH2,PHB,RPL38,ATP2B2,RPL30,RPL12
GO:CC	presynaptic active zone membrane	GO:0048787	0.00707698	2.15015	36	183	5	18812	CANX,STXBP1,PHB,ATP2B1,ATP2B2
GO:CC	endosome lumen	GO:0031904	0.00722105	2.1414	7	21	2	18812	GAPDH,HSPA8
GO:CC	catalytic complex	GO:1902494	0.00895111	2.04812	1225	217	31	18812	GNAT1,DYNC1H1,GNB1,GNAT2,UQCRC2,FARSA,GNAO1,CAND1,GNAI2,DCTN1,SEL1L,PSMD2,PFKM,SAE1,NDUFA4,DYNC1LI1,PDCD6,UBE2I,PSMC2,PFKL,UBA2,HNRNPM,PSMC1,DPM1,ENO1,AFG3L2,PPP2R1A,SUCLA2,CBR4,FBXO6,PSMC6
GO:CC	presynaptic membrane	GO:0042734	0.0122353	1.91238	169	183	9	18812	CLTC,ATP1A3,DNM1,CANX,DNM1L,STXBP1,PHB,ATP2B1,ATP2B2
GO:CC	extrinsic component of membrane	GO:0019898	0.0127497	1.8945	307	79	8	18812	GNAT1,GNB1,CLTC,GNAT2,ATP2A2,GNAO1,GNAI2,RS1
GO:CC	postsynaptic endocytic zone membrane	GO:0098844	0.0127633	1.89404	5	40	2	18812	DNM1,DNM3
GO:CC	mitochondrial respiratory chain complex IV	GO:0005751	0.0145148	1.83819	11	129	3	18812	UQCRC2,NDUFA4,COX4I1
GO:CC	cytoplasmic vesicle membrane	GO:0030659	0.0147422	1.83144	323	262	15	18812	SERPINA5,CLTC,DNM1L,SV2A,PDCD6,SEC22B,RAB5B,SYNPR,USO1,TMED10,SYNGR3,BSG,SCAMP5,SNAP47,COPE
GO:CC	photoreceptor inner segment membrane	GO:0060342	0.0154528	1.81099	1	1	1	18812	RHO
GO:CC	SUMO activating enzyme complex	GO:0031510	0.0171524	1.76567	2	145	2	18812	SAE1,UBA2
GO:CC	apical part of cell	GO:0045177	0.0190013	1.72122	420	183	14	18812	GNAT1,ATP1A1,HSP90AB1,HSP90AA1,ATP1B2,PFKM,SLC3A2,SLC2A1,TUBG1,C2CD2L,ATP6V1A,ATP2B1,MYL12B,ATP2B2
GO:CC	cell-cell contact zone	GO:0044291	0.0212012	1.67364	79	103	5	18812	ATP1A1,ATP2A2,CAMK2D,SLC2A1,ATP1A2
GO:CC	synaptic membrane	GO:0097060	0.0213542	1.67052	383	51	7	18812	CLTC,ATP1A3,HSPA8,DNM1,DNM3,CANX,DNM1L
GO:CC	organelle subcompartment	GO:0031984	0.0239325	1.62101	941	255	28	18812	RHO,GUCY2E,NSF,ATP2A2,RAB18,CANX,DNM1L,HSPA5,ERLIN2,HSPD1,SEL1L,C2CD2L,SEC22B,USO1,TMED10,RTCB,RAB21,FKBP8,DPM1,SSR4,BSG,ALDH3A2,KDSR,GPR89,SCAMP5,SEC11A,PTDSS2,RDH11
GO:CC	zona pellucida receptor complex	GO:0002199	0.0256054	1.59167	8	223	3	18812	CCT8,TCP1,CCT3
GO:CC	MICOS complex	GO:0061617	0.0269929	1.56875	8	227	3	18812	CHCHD6,CHCHD3,DNAJC11
GO:CC	apical plasma membrane	GO:0016324	0.0275271	1.56024	329	183	12	18812	GNAT1,ATP1A1,HSP90AB1,HSP90AA1,ATP1B2,PFKM,SLC3A2,SLC2A1,C2CD2L,ATP6V1A,ATP2B1,ATP2B2
GO:CC	synaptic vesicle membrane	GO:0030672	0.0278213	1.55562	109	247	8	18812	CLTC,DNM1L,SV2A,RAB5B,SYNPR,SYNGR3,SCAMP5,SNAP47
GO:CC	exocytic vesicle membrane	GO:0099501	0.0278213	1.55562	109	247	8	18812	CLTC,DNM1L,SV2A,RAB5B,SYNPR,SYNGR3,SCAMP5,SNAP47
GO:CC	cell cortex region	GO:0099738	0.0331031	1.48013	47	192	5	18812	CTBP2,DCTN1,MYL12B,ENO1,CTBP1
GO:CC	keratin filament	GO:0045095	0.033611	1.47352	19	259	4	18812	KRT5,KRT2,KRT13,KRT14
GO:CC	aminoacyl-tRNA synthetase multienzyme complex	GO:0017101	0.0338627	1.47028	12	156	3	18812	EPRS1,RARS,DARS1
GO:CC	ATPase complex	GO:1904949	0.0354466	1.45042	88	103	5	18812	ATP1A3,ATP1A1,ATP2A2,ATP1B2,ATP1A2
GO:CC	postsynaptic endocytic zone	GO:0098843	0.0355932	1.44863	8	40	2	18812	DNM1,DNM3
GO:CC	proteasome regulatory particle	GO:0005838	0.0373187	1.42807	23	217	4	18812	PSMD2,PSMC2,PSMC1,PSMC6
GO:CC	proteasome accessory complex	GO:0022624	0.0373187	1.42807	23	217	4	18812	PSMD2,PSMC2,PSMC1,PSMC6
GO:CC	COP9 signalosome	GO:0008180	0.0396032	1.40227	32	59	3	18812	ATP5A1,HSP90AB1,HSPA5
GO:CC	endoplasmic reticulum subcompartment	GO:0098827	0.0397405	1.40077	581	255	20	18812	RHO,GUCY2E,ATP2A2,RAB18,CANX,HSPA5,ERLIN2,SEL1L,C2CD2L,SEC22B,RTCB,FKBP8,DPM1,SSR4,BSG,ALDH3A2,KDSR,SEC11A,PTDSS2,RDH11
GO:CC	tRNA-splicing ligase complex	GO:0072669	0.0408208	1.38912	8	261	3	18812	DDX1,RTCB,FAM98B
GO:CC	proton-transporting ATP synthase, stator stalk	GO:0045265	0.0414024	1.38297	2	225	2	18812	ATP5O,ATP5H
GO:CC	mitochondrial proton-transporting ATP synthase, stator stalk	GO:0000274	0.0414024	1.38297	2	225	2	18812	ATP5O,ATP5H
GO:CC	dendritic growth cone	GO:0044294	0.0443928	1.35269	11	32	2	18812	HSP90AB1,HSP90AA1
GO:CC	proton-transporting two-sector ATPase complex	GO:0016469	0.0452366	1.34451	43	225	5	18812	ATP5A1,ATP5B,ATP5C1,ATP5O,ATP5H
GO:CC	photoreceptor disc membrane	GO:0097381	0.0463583	1.33387	3	1	1	18812	RHO
GO:CC	6-phosphofructokinase complex	GO:0005945	0.0497926	1.30284	3	143	2	18812	PFKM,PFKL
GO:CC	sarcolemma	GO:0042383	0.0611337	1.21372	155	103	6	18812	CLTC,ATP1A3,ATP1A1,CAMK2D,SLC2A1,ATP1A2
GO:CC	extrinsic component of presynaptic active zone membrane	GO:0098891	0.0695559	1.15767	3	169	2	18812	STXBP1,PHB
GO:CC	recycling endosome membrane	GO:0055038	0.0767573	1.11488	47	230	5	18812	EHD1,EHD4,RAP2B,EHD3,SCAMP5
GO:CC	GAIT complex	GO:0097452	0.0794096	1.10013	4	128	2	18812	GAPDH,EPRS1
GO:CC	respiratory chain complex IV	GO:0045277	0.0818863	1.08679	19	129	3	18812	UQCRC2,NDUFA4,COX4I1
GO:CC	rough endoplasmic reticulum	GO:0005791	0.0850587	1.07028	89	191	6	18812	RHO,CANX,VDAC3,HSPD1,GLUL,SSR4
GO:CC	sperm head plasma membrane	GO:1990913	0.090367	1.04399	16	31	2	18812	RHO,HSP90AB1
GO:CC	plasma membrane protein complex	GO:0098797	0.0921605	1.03546	483	103	10	18812	GNAT1,GNB1,ATP1A3,ATP1A1,GNAT2,GNAO1,GNAI2,ATP1B2,SLC3A2,ATP1A2
GO:CC	smooth endoplasmic reticulum	GO:0005790	0.0994368	1.00245	33	78	3	18812	CANX,HSPA5,MYO5A
GO:CC	brush border	GO:0005903	0.109257	0.96155	126	51	4	18812	HSP90AB1,HSP90AA1,MYH14,DNM1L
GO:CC	ciliary pocket membrane	GO:0020018	0.109418	0.96091	3	212	2	18812	EHD1,EHD3
GO:CC	ciliary pocket	GO:0020016	0.109418	0.96091	3	212	2	18812	EHD1,EHD3
GO:CC	cytoplasmic dynein complex	GO:0005868	0.10967	0.959911	27	99	3	18812	DYNC1H1,DCTN1,DYNC1LI1
GO:CC	T-tubule	GO:0030315	0.114525	0.9411	63	103	4	18812	CLTC,ATP1A1,CAMK2D,ATP1A2
GO:CC	ribosome	GO:0005840	0.116951	0.931995	209	243	10	18812	CANX,RPS11,RPL38,RPL30,RPL12,RPS27A,RPS4X,RPL24,RPS2,RPL14
GO:CC	COPII-coated ER to Golgi transport vesicle	GO:0030134	0.119936	0.921051	53	224	5	18812	PDCD6,SEC22B,USO1,TMED10,TMED9
GO:CC	dendrite terminus	GO:0044292	0.122577	0.911589	18	32	2	18812	HSP90AB1,HSP90AA1
GO:CC	ER to Golgi transport vesicle membrane	GO:0012507	0.124406	0.905158	20	141	3	18812	PDCD6,SEC22B,USO1
GO:CC	GABA-ergic synapse	GO:0098982	0.131572	0.880836	96	192	6	18812	CTBP2,SV2A,PHB,ATP2B1,ATP2B2,CTBP1
GO:CC	clathrin-coated pit	GO:0005905	0.167823	0.775149	42	73	3	18812	CLTC,DNM1L,HSPD1
GO:CC	extracellular exosome	GO:0070062	0.168292	0.773937	81	239	6	18812	SERPINA5,HSPA8,HSPD1,RAB5B,RAP2B,KRT13
GO:CC	peptidase complex	GO:1905368	0.179673	0.745516	81	242	6	18812	PSMD2,PSMC2,PSMC1,AFG3L2,PSMC6,SEC11A
GO:CC	protein C inhibitor-coagulation factor XI complex	GO:0097183	0.216339	0.664865	1	14	1	18812	SERPINA5
GO:CC	protein C inhibitor-coagulation factor Xa complex	GO:0097182	0.216339	0.664865	1	14	1	18812	SERPINA5
GO:CC	protein C inhibitor-coagulation factor V complex	GO:0097181	0.216339	0.664865	1	14	1	18812	SERPINA5
GO:CC	protein C inhibitor-TMPRSS7 complex	GO:0036024	0.216339	0.664865	1	14	1	18812	SERPINA5
GO:CC	protein C inhibitor-TMPRSS11E complex	GO:0036025	0.216339	0.664865	1	14	1	18812	SERPINA5
GO:CC	protein C inhibitor-plasma kallikrein complex	GO:0036030	0.216339	0.664865	1	14	1	18812	SERPINA5
GO:CC	protein C inhibitor-KLK3 complex	GO:0036029	0.216339	0.664865	1	14	1	18812	SERPINA5
GO:CC	protein C inhibitor-PLAT complex	GO:0036026	0.216339	0.664865	1	14	1	18812	SERPINA5
GO:CC	protein C inhibitor-thrombin complex	GO:0036028	0.216339	0.664865	1	14	1	18812	SERPINA5
GO:CC	protein C inhibitor-PLAU complex	GO:0036027	0.216339	0.664865	1	14	1	18812	SERPINA5
GO:CC	ribosomal subunit	GO:0044391	0.217326	0.662887	187	243	9	18812	RPS11,RPL38,RPL30,RPL12,RPS27A,RPS4X,RPL24,RPS2,RPL14
GO:CC	endoplasmic reticulum membrane	GO:0005789	0.231314	0.635798	569	255	18	18812	RHO,GUCY2E,ATP2A2,CANX,HSPA5,ERLIN2,SEL1L,SEC22B,RTCB,FKBP8,DPM1,SSR4,BSG,ALDH3A2,KDSR,SEC11A,PTDSS2,RDH11
GO:CC	tubulin complex	GO:0045298	0.231742	0.634995	3	5	1	18812	TUBB5
GO:CC	SAM complex	GO:0001401	0.248845	0.604071	4	227	2	18812	SAMM50,DNAJC11
GO:CC	basolateral plasma membrane	GO:0016323	0.252911	0.597032	213	98	6	18812	ATP1A1,HSP90AB1,HSP90AA1,SLC1A3,SLC3A2,SLC2A1
GO:CC	cytochrome complex	GO:0070069	0.264644	0.577338	28	129	3	18812	UQCRC2,NDUFA4,COX4I1
GO:CC	integral component of presynaptic active zone membrane	GO:0099059	0.265656	0.575681	20	183	3	18812	CANX,ATP2B1,ATP2B2
GO:CC	caveola	GO:0005901	0.271545	0.566158	86	164	5	18812	ATP1A1,SLC2A1,ATP1A2,HK1,SMPD2
GO:CC	cytoplasmic microtubule	GO:0005881	0.271651	0.565989	79	11	2	18812	TUBA1B,DYNC1H1
GO:CC	endosome	GO:0005768	0.276575	0.558188	696	230	19	18812	GAPDH,CLTC,HSPA8,ATP1A1,HSPD1,MYO5A,DYNC1LI1,ATP1A2,TUBG1,RAB5B,RAB21,PHB,BSG,EHD1,EHD4,RAP2B,EHD3,DNAJC13,SCAMP5
GO:CC	extracellular vesicle	GO:1903561	0.293723	0.532062	90	239	6	18812	SERPINA5,HSPA8,HSPD1,RAB5B,RAP2B,KRT13
GO:CC	integral component of mitochondrial outer membrane	GO:0031307	0.297748	0.526151	25	151	3	18812	RHOT1,RHOT2,CPT1A
GO:CC	mitochondrial matrix	GO:0005759	0.300684	0.52189	258	33	4	18812	VDAC1,ATP5B,SLC25A5,VDAC2
GO:CC	platelet dense tubular network	GO:0031094	0.307541	0.512096	5	196	2	18812	SERPINA5,EHD1
GO:CC	rough endoplasmic reticulum membrane	GO:0030867	0.309056	0.509963	20	1	1	18812	RHO
GO:CC	sperm head	GO:0061827	0.322907	0.490923	30	31	2	18812	RHO,HSP90AB1
GO:CC	cytosolic large ribosomal subunit	GO:0022625	0.331209	0.479898	61	243	5	18812	RPL38,RPL30,RPL12,RPL24,RPL14
GO:CC	intrinsic component of mitochondrial outer membrane	GO:0031306	0.334614	0.475456	26	151	3	18812	RHOT1,RHOT2,CPT1A
GO:CC	nuclear envelope	GO:0005635	0.358329	0.445719	384	11	3	18812	GAPDH,TUBB5,DYNC1H1
GO:CC	filopodium	GO:0030175	0.36755	0.434683	92	11	2	18812	TUBB3,DYNC1H1
GO:CC	side of membrane	GO:0098552	0.374783	0.426221	737	68	9	18812	GNAT1,GNB1,SERPINA5,GNAT2,ATP2A2,GNAO1,CANX,GNAI2,ATP1B2
GO:CC	sperm flagellum	GO:0036126	0.375492	0.425399	127	32	3	18812	RHO,ATP1A1,HSP90AA1
GO:CC	endoplasmic reticulum-Golgi intermediate compartment	GO:0005793	0.402732	0.394984	69	224	5	18812	HSPA5,SERPINH1,SEC22B,TMED10,TMED9
GO:CC	nuclear outer membrane-endoplasmic reticulum membrane network	GO:0042175	0.404778	0.392783	598	255	18	18812	RHO,GUCY2E,ATP2A2,CANX,HSPA5,ERLIN2,SEL1L,SEC22B,RTCB,FKBP8,DPM1,SSR4,BSG,ALDH3A2,KDSR,SEC11A,PTDSS2,RDH11
GO:CC	lipid droplet	GO:0005811	0.409555	0.387688	79	196	5	18812	GAPDH,RAB18,ACSL3,LPCAT1,EHD1
GO:CC	cluster of actin-based cell projections	GO:0098862	0.414697	0.382269	180	51	4	18812	HSP90AB1,HSP90AA1,MYH14,DNM1L
GO:CC	Golgi apparatus	GO:0005794	0.442383	0.354202	1160	54	10	18812	RHO,ATP1A3,ATP1A1,NSF,DNM1,ARF3,DNM3,RAB18,DNM1L,CAND1
GO:CC	cell body membrane	GO:0044298	0.449726	0.347052	36	263	4	18812	ATP1B2,ATP2B1,ATP2B2,KCNB1
GO:CC	recycling endosome	GO:0055037	0.472414	0.325678	139	230	7	18812	MYO5A,TUBG1,EHD1,EHD4,RAP2B,EHD3,SCAMP5
GO:CC	perinuclear region of cytoplasm	GO:0048471	0.474176	0.324061	613	212	16	18812	HSPA8,HSP90AB1,HSP90AA1,ATP2A2,DNM3,DNM1L,CAMK2D,ADD1,ACSL3,YWHAB,USO1,STXBP1,LRPPRC,EHD1,EHD4,EHD3
GO:CC	ooplasm	GO:1990917	0.479036	0.319632	1	31	1	18812	HSP90AB1
GO:CC	myosin complex	GO:0016459	0.485511	0.313801	25	179	3	18812	MYH14,MYO5A,MYL12B
GO:CC	9+2 motile cilium	GO:0097729	0.486553	0.31287	139	32	3	18812	RHO,ATP1A1,HSP90AA1
GO:CC	extracellular membrane-bounded organelle	GO:0065010	0.506375	0.295527	100	239	6	18812	SERPINA5,HSPA8,HSPD1,RAB5B,RAP2B,KRT13
GO:CC	extracellular organelle	GO:0043230	0.506375	0.295527	100	239	6	18812	SERPINA5,HSPA8,HSPD1,RAB5B,RAP2B,KRT13
GO:CC	basal plasma membrane	GO:0009925	0.507054	0.294946	244	98	6	18812	ATP1A1,HSP90AB1,HSP90AA1,SLC1A3,SLC3A2,SLC2A1
GO:CC	intrinsic component of presynaptic active zone membrane	GO:0098945	0.517171	0.286366	25	183	3	18812	CANX,ATP2B1,ATP2B2
GO:CC	calcium ion-transporting ATPase complex	GO:0090534	0.525394	0.279514	1	34	1	18812	ATP2A2
GO:CC	sperm midpiece	GO:0097225	0.540847	0.266925	35	1	1	18812	RHO
GO:CC	axonal growth cone	GO:0044295	0.551387	0.258544	38	32	2	18812	HSP90AB1,HSP90AA1
GO:CC	cytosolic small ribosomal subunit	GO:0022627	0.574684	0.240571	42	240	4	18812	RPS11,RPS27A,RPS4X,RPS2
GO:CC	presynaptic cytosol	GO:0099523	0.579849	0.236685	19	66	2	18812	HSPA8,CTBP2
GO:CC	basal tubulobulbar complex	GO:0061829	0.618111	0.208933	1	40	1	18812	DNM3
GO:CC	mitotic spindle microtubule	GO:1990498	0.625656	0.203665	12	110	2	18812	CLTC,TUBG1
GO:CC	cell cortex	GO:0005938	0.630708	0.200172	287	221	10	18812	DYNC1H1,CTBP2,DCTN1,SLC2A1,C2CD2L,CFL1,MYL12B,ENO1,CTBP1,DSTN
GO:CC	serine protease inhibitor complex	GO:0097180	0.648568	0.188044	3	14	1	18812	SERPINA5
GO:CC	lysosomal matrix	GO:1990836	0.648672	0.187975	2	21	1	18812	HSPA8
GO:CC	coated vesicle	GO:0030135	0.65012	0.187006	174	144	6	18812	CLTC,HSPD1,PDCD6,SEC22B,USO1,TMED10
GO:CC	Golgi stack	GO:0005795	0.708027	0.14995	77	228	5	18812	NSF,HSPD1,USO1,RAB21,GPR89
GO:CC	cell-cell junction	GO:0005911	0.715942	0.145122	460	118	9	18812	RHO,ATP1A1,ATP2A2,CAMK2D,ADD1,SV2A,SLC2A1,ATP1A2,CFL1
GO:CC	basal part of cell	GO:0045178	0.724375	0.140037	262	98	6	18812	ATP1A1,HSP90AB1,HSP90AA1,SLC1A3,SLC3A2,SLC2A1
GO:CC	dynein complex	GO:0030286	0.753429	0.122958	52	99	3	18812	DYNC1H1,DCTN1,DYNC1LI1
GO:CC	ribonucleoprotein complex	GO:1990904	0.787697	0.103641	654	248	18	18812	GAPDH,HSPA8,RPS11,MYO5A,HNRNPH2,DDX1,EPRS1,HNRNPM,RPL38,LRPPRC,RPL30,RPL12,RPS27A,RPS4X,RPL24,RPS2,RPL14,HNRNPR
GO:CC	extrinsic component of presynaptic membrane	GO:0098888	0.805535	0.0939156	9	169	2	18812	STXBP1,PHB
GO:CC	dendritic shaft	GO:0043198	0.850183	0.0704874	66	23	2	18812	HSPA8,NSF
GO:CC	peptidase inhibitor complex	GO:1904090	0.864459	0.0632556	4	14	1	18812	SERPINA5
GO:CC	protease inhibitor complex	GO:0097179	0.864459	0.0632556	4	14	1	18812	SERPINA5
GO:CC	nuclear envelope lumen	GO:0005641	0.926083	0.0333501	12	5	1	18812	TUBB5
GO:CC	Myb complex	GO:0031523	0.926132	0.033327	4	15	1	18812	CLTC
GO:CC	HSP90-CDC37 chaperone complex	GO:1990565	0.957308	0.0189482	2	31	1	18812	HSP90AB1
GO:CC	plasma membrane raft	GO:0044853	0.978147	0.00959591	115	164	5	18812	ATP1A1,SLC2A1,ATP1A2,HK1,SMPD2
GO:CC	sperm mitochondrial sheath	GO:0097226	0.988163	0.00517144	2	32	1	18812	HSP90AA1
GO:CC	ER membrane insertion complex	GO:0072379	1	0	5	236	1	18812	GET4
GO:CC	MMXD complex	GO:0071817	1	0	5	28	1	18812	SLC25A5
GO:CC	mitochondrial respirasome	GO:0005746	1	0	70	129	3	18812	UQCRC2,NDUFA4,COX4I1
GO:CC	ciliary plasm	GO:0097014	1	0	128	246	2	18812	ARL6,ARL3
GO:CC	cofilin-actin rod	GO:0090732	1	0	1	118	1	18812	CFL1
GO:CC	mitochondrial intermembrane space	GO:0005758	1	0	83	229	1	18812	AGK
GO:CC	central region of growth cone	GO:0090724	1	0	6	106	1	18812	YWHAE
GO:CC	RNA polymerase II transcription regulator complex	GO:0090575	1	0	156	245	2	18812	ADNP,CRX
GO:CC	amino acid transport complex	GO:1990184	1	0	2	93	1	18812	SLC3A2
GO:CC	messenger ribonucleoprotein complex	GO:1990124	1	0	12	21	1	18812	HSPA8
GO:CC	mitotic spindle	GO:0072686	1	0	142	241	5	18812	CLTC,DCTN1,TUBG1,PYCRL,SMC3
GO:CC	cleavage body	GO:0071920	1	0	2	121	1	18812	DDX1
GO:CC	mitochondrial respiratory chain complex III	GO:0005750	1	0	9	27	1	18812	UQCRC2
GO:CC	BAT3 complex	GO:0071818	1	0	3	236	1	18812	GET4
GO:CC	mitochondrial respiratory chain complex I	GO:0005747	1	0	45	96	1	18812	NDUFA4
GO:CC	pericentriolar material	GO:0000242	1	0	19	182	2	18812	TUBG1,TCP1
GO:CC	oxidoreductase complex	GO:1990204	1	0	99	96	2	18812	UQCRC2,NDUFA4
GO:CC	nuclear pore	GO:0005643	1	0	62	256	3	18812	NUP155,NUP133,NUP210
GO:CC	ubiquitin ligase complex	GO:0000151	1	0	268	115	3	18812	CAND1,SEL1L,PDCD6
GO:CC	nuclear lamina	GO:0005652	1	0	13	43	1	18812	LMNB1
GO:CC	nucleoplasm	GO:0005654	1	0	3238	169	27	18812	DNM1,UQCRC2,LMNB1,CAND1,GNAI2,ADD1,PCBP1,SLC3A2,SAE1,POLDIP3,HNRNPH2,TIMM50,DUSP3,PDCD6,DDX1,UBE2I,COX4I1,RARS,RLBP1,UBA2,RTCB,CCT8,HNRNPM,ATP6V1A,STXBP1,PSMC1,PHB
GO:CC	contractile actin filament bundle	GO:0097517	1	0	79	45	1	18812	MYH14
GO:CC	myosin II filament	GO:0097513	1	0	3	45	1	18812	MYH14
GO:CC	transcription regulator complex	GO:0005667	1	0	412	245	6	18812	CTBP2,ADNP,YWHAB,CTBP1,RBM14,CRX
GO:CC	spliceosomal complex	GO:0005681	1	0	185	248	2	18812	HNRNPM,HNRNPR
GO:CC	endopeptidase complex	GO:1905369	1	0	60	217	4	18812	PSMD2,PSMC2,PSMC1,PSMC6
GO:CC	astrocyte end-foot	GO:0097450	1	0	8	68	1	18812	ATP1B2
GO:CC	chromosome	GO:0005694	1	0	1004	245	11	18812	TMPO,DCTN1,DYNC1LI1,TUBG1,NUP133,LRPPRC,TCP1,PPP2R1A,GET4,SMC3,CRX
GO:CC	mitotic spindle pole	GO:0097431	1	0	35	241	1	18812	SMC3
GO:CC	glial cell projection	GO:0097386	1	0	33	187	2	18812	ATP1B2,GLUL
GO:CC	nucleolus	GO:0005730	1	0	759	264	6	18812	UBE2I,USO1,RPL12,RCN2,GET4,ACADVL
GO:CC	sperm principal piece	GO:0097228	1	0	27	92	1	18812	PFKM
GO:CC	Golgi membrane	GO:0000139	1	0	241	230	6	18812	DNM1L,SEC22B,TMED10,RAB21,GPR89,SCAMP5
GO:CC	mitochondrial outer membrane translocase complex	GO:0005742	1	0	12	227	2	18812	SAMM50,DNAJC11
GO:CC	TIM23 mitochondrial import inner membrane translocase complex	GO:0005744	1	0	11	111	1	18812	TIMM50
GO:CC	astrocyte projection	GO:0097449	1	0	20	68	1	18812	ATP1B2
GO:CC	m-AAA complex	GO:0005745	1	0	3	181	1	18812	AFG3L2
GO:CC	transferase complex	GO:1990234	1	0	698	143	6	18812	CAND1,SEL1L,PFKM,PDCD6,UBE2I,PFKL
GO:CC	integral component of lumenal side of endoplasmic reticulum membrane	GO:0071556	1	0	12	50	1	18812	CANX
GO:CC	late endosome	GO:0005770	1	0	205	21	2	18812	GAPDH,HSPA8
GO:CC	transferase complex, transferring phosphorus-containing groups	GO:0061695	1	0	216	143	2	18812	PFKM,PFKL
GO:CC	endocytic patch	GO:0061645	1	0	14	221	2	18812	CFL1,DSTN
GO:CC	vacuole	GO:0005773	1	0	446	99	6	18812	CLTC,HSPA8,HSP90AB1,MYO5A,ASS1,DYNC1LI1
GO:CC	vacuolar membrane	GO:0005774	1	0	184	31	2	18812	HSPA8,HSP90AB1
GO:CC	cell pole	GO:0060187	1	0	13	93	1	18812	SLC3A2
GO:CC	vacuolar lumen	GO:0005775	1	0	10	21	1	18812	HSPA8
GO:CC	excitatory synapse	GO:0060076	1	0	69	183	1	18812	ATP2B2
GO:CC	apical tubulobulbar complex	GO:0061828	1	0	2	40	1	18812	DNM3
GO:CC	autophagosome	GO:0005776	1	0	67	21	1	18812	HSPA8
GO:CC	spindle midzone	GO:0051233	1	0	37	82	1	18812	CAMK2B
GO:CC	peroxisomal matrix	GO:0005782	1	0	23	73	1	18812	HSPD1
GO:CC	Sec61 translocon complex	GO:0005784	1	0	6	191	1	18812	SSR4
GO:CC	pigment granule	GO:0048770	1	0	30	78	1	18812	MYO5A
GO:CC	coated membrane	GO:0048475	1	0	81	24	2	18812	CLTC,DNM1
GO:CC	signal peptidase complex	GO:0005787	1	0	7	242	1	18812	SEC11A
GO:CC	endoplasmic reticulum lumen	GO:0005788	1	0	81	80	2	18812	HSPA5,OS9
GO:CC	lipopolysaccharide receptor complex	GO:0046696	1	0	6	73	1	18812	HSPD1
GO:CC	peroxisome	GO:0005777	1	0	130	78	3	18812	DNM1L,HSPD1,MYO5A
GO:CC	microtubule end	GO:1990752	1	0	30	75	1	18812	DCTN1
GO:CC	apical ectoplasmic specialization	GO:0061831	1	0	2	34	1	18812	ATP2A2
GO:CC	collagen-containing extracellular matrix	GO:0062023	1	0	332	113	4	18812	HSP90AA1,SERPINH1,PRSS2,TRY10
GO:CC	lamin filament	GO:0005638	1	0	5	43	1	18812	LMNB1
GO:CC	clathrin complex	GO:0071439	1	0	7	15	1	18812	CLTC
GO:CC	translocon complex	GO:0071256	1	0	7	191	1	18812	SSR4
GO:CC	WASH complex	GO:0071203	1	0	9	222	1	18812	DNAJC13
GO:CC	post-mRNA release spliceosomal complex	GO:0071014	1	0	15	158	1	18812	HNRNPM
GO:CC	catalytic step 2 spliceosome	GO:0071013	1	0	86	248	2	18812	HNRNPM,HNRNPR
GO:CC	translation initiation complex	GO:0070992	1	0	1	176	1	18812	RPL38
GO:CC	endoplasmic reticulum exit site	GO:0070971	1	0	30	115	1	18812	PDCD6
GO:CC	cell body fiber	GO:0070852	1	0	9	85	1	18812	ASS1
GO:CC	gamma-secretase complex	GO:0070765	1	0	7	144	1	18812	TMED10
GO:CC	respirasome	GO:0070469	1	0	78	129	3	18812	UQCRC2,NDUFA4,COX4I1
GO:CC	lysosome	GO:0005764	1	0	369	99	6	18812	CLTC,HSPA8,HSP90AB1,MYO5A,ASS1,DYNC1LI1
GO:CC	transporter complex	GO:1990351	1	0	258	117	6	18812	ATP1A3,ATP1A1,ATP2A2,ATP1B2,ATP1A2,CNGA1
GO:CC	anchoring junction	GO:0070161	1	0	580	118	9	18812	RHO,ATP1A1,ATP2A2,CAMK2D,ADD1,SV2A,SLC2A1,ATP1A2,CFL1
GO:CC	tight junction	GO:0070160	1	0	113	200	1	18812	RAP2B
GO:CC	sumoylated E2 ligase complex	GO:1990356	1	0	1	122	1	18812	UBE2I
GO:CC	lysosomal membrane	GO:0005765	1	0	132	31	2	18812	HSPA8,HSP90AB1
GO:CC	early endosome	GO:0005769	1	0	264	222	9	18812	HSPD1,MYO5A,RAB5B,RAB21,PHB,EHD1,EHD4,EHD3,DNAJC13
GO:CC	intracellular organelle lumen	GO:0070013	1	0	4072	28	8	18812	GAPDH,TUBB5,VDAC1,ATP5B,HSPA8,DNM1,UQCRC2,SLC25A5
GO:CC	endoplasmic reticulum tubular network	GO:0071782	1	0	25	116	2	18812	RAB18,C2CD2L
GO:CC	nuclear inner membrane	GO:0005637	1	0	40	67	2	18812	LMNB1,TMPO
GO:CC	lumenal side of endoplasmic reticulum membrane	GO:0098553	1	0	12	50	1	18812	CANX
GO:CC	nuclear chromosome	GO:0000228	1	0	306	241	3	18812	TUBG1,LRPPRC,SMC3
GO:CC	chromatin	GO:0000785	1	0	506	67	1	18812	TMPO
GO:CC	heterochromatin	GO:0000792	1	0	93	182	1	18812	TCP1
GO:CC	extrinsic component of synaptic membrane	GO:0099243	1	0	21	169	2	18812	STXBP1,PHB
GO:CC	intrinsic component of synaptic membrane	GO:0099240	1	0	222	50	2	18812	ATP1A3,CANX
GO:CC	intrinsic component of postsynaptic density membrane	GO:0099146	1	0	71	183	1	18812	ATP2B2
GO:CC	postsynaptic density, intracellular component	GO:0099092	1	0	26	3	1	18812	GAPDH
GO:CC	postsynaptic specialization, intracellular component	GO:0099091	1	0	32	3	1	18812	GAPDH
GO:CC	synaptonemal structure	GO:0099086	1	0	134	241	1	18812	SMC3
GO:CC	condensed chromosome, centromeric region	GO:0000779	1	0	100	160	3	18812	DCTN1,DYNC1LI1,NUP133
GO:CC	condensed chromosome	GO:0000793	1	0	289	177	5	18812	DCTN1,DYNC1LI1,TUBG1,NUP133,LRPPRC
GO:CC	mitochondrion-derived vesicle	GO:0099073	1	0	3	51	1	18812	DNM1L
GO:CC	integral component of postsynaptic density membrane	GO:0099061	1	0	65	183	1	18812	ATP2B2
GO:CC	integral component of postsynaptic specialization membrane	GO:0099060	1	0	98	183	1	18812	ATP2B2
GO:CC	protein phosphatase type 2A complex	GO:0000159	1	0	17	186	1	18812	PPP2R1A
GO:CC	synaptonemal complex	GO:0000795	1	0	134	241	1	18812	SMC3
GO:CC	integral component of presynaptic membrane	GO:0099056	1	0	100	183	4	18812	ATP1A3,CANX,ATP2B1,ATP2B2
GO:CC	integral component of postsynaptic membrane	GO:0099055	1	0	156	50	1	18812	CANX
GO:CC	anchored component of synaptic vesicle membrane	GO:0098993	1	0	19	132	1	18812	RAB5B
GO:CC	condensed nuclear chromosome	GO:0000794	1	0	164	241	3	18812	TUBG1,LRPPRC,SMC3
GO:CC	kinetochore	GO:0000776	1	0	91	160	3	18812	DCTN1,DYNC1LI1,NUP133
GO:CC	region of cytosol	GO:0099522	1	0	35	66	2	18812	HSPA8,CTBP2
GO:CC	phosphatase complex	GO:1903293	1	0	45	186	1	18812	PPP2R1A
GO:CC	intracellular protein-containing complex	GO:0140535	1	0	656	217	16	18812	HSP90AB1,CAND1,CAMK2D,SEL1L,CAMK2B,PSMD2,CAMK2G,PDCD6,DDX1,PSMC2,RTCB,PSMC1,DPM1,PPP2R1A,FBXO6,PSMC6
GO:CC	endoplasmic reticulum protein-containing complex	GO:0140534	1	0	130	242	4	18812	HSPA5,SEL1L,SSR4,SEC11A
GO:CC	nuclear protein-containing complex	GO:0140513	1	0	1073	16	2	18812	CLTC,ATP5A1
GO:CC	transmembrane transporter complex	GO:1902495	1	0	244	117	6	18812	ATP1A3,ATP1A1,ATP2A2,ATP1B2,ATP1A2,CNGA1
GO:CC	endoplasmic reticulum-plasma membrane contact site	GO:0140268	1	0	10	116	1	18812	C2CD2L
GO:CC	dynein axonemal particle	GO:0120293	1	0	16	31	1	18812	HSP90AB1
GO:CC	neuron projection cytoplasm	GO:0120111	1	0	37	50	1	18812	CANX
GO:CC	centriolar subdistal appendage	GO:0120103	1	0	10	75	1	18812	DCTN1
GO:CC	mitochondrial proton-transporting ATP synthase complex, coupling factor F(o)	GO:0000276	1	0	11	225	2	18812	ATP5O,ATP5H
GO:CC	cellular anatomical entity	GO:0110165	1	0	16502	265	246	18812	RHO,TUBA1B,GAPDH,TUBA4A,TUBB5,TUBB2B,TUBB2A,GNAT1,TUBB3,TUBB6,DYNC1H1,GNB1,SLC25A4,SERPINA5,CLTC,ATP5A1,GUCY2E,ATP1A3,VDAC1,ATP5B,HSPA8,ATP1A1,NSF,DNM1,GNAT2,UQCRC2,SLC25A5,DMXL2,PRPH2,HSP90AB1,HSP90AA1,VDAC2,ATP2A2,EIF4A1,FARSA,ARF3,KRT5,DNM3,SAG,GNAO1,LMNB1,PDE6B,MYH14,SLC25A11,DPYSL3,RAB18,CANX,DNM1L,SLC25A12,ACSL6,CAND1,RHOT1,SFXN3,SLC25A22,HSPA5,SLC1A3,GNAI2,VDAC3,ERLIN2,SFXN5,PDC,CTBP2,TMPO…
GO:CC	lytic vacuole	GO:0000323	1	0	369	99	6	18812	CLTC,HSPA8,HSP90AB1,MYO5A,ASS1,DYNC1LI1
GO:CC	proteasome complex	GO:0000502	1	0	54	217	4	18812	PSMD2,PSMC2,PSMC1,PSMC6
GO:CC	integral component of synaptic membrane	GO:0099699	1	0	203	50	2	18812	ATP1A3,CANX
GO:CC	postsynaptic specialization membrane	GO:0099634	1	0	128	21	1	18812	HSPA8
GO:CC	matrix side of mitochondrial inner membrane	GO:0099617	1	0	3	109	1	18812	BDH1
GO:CC	chromosome, centromeric region	GO:0000775	1	0	143	186	4	18812	DCTN1,DYNC1LI1,NUP133,PPP2R1A
GO:CC	postsynaptic cytoskeleton	GO:0099571	1	0	14	78	1	18812	MYO5A
GO:CC	cytoplasmic region	GO:0099568	1	0	211	246	8	18812	CANX,CTBP2,DCTN1,MYL12B,ENO1,CTBP1,ARL6,ARL3
GO:CC	postsynaptic cytosol	GO:0099524	1	0	24	21	1	18812	HSPA8
GO:CC	neuronal dense core vesicle	GO:0098992	1	0	14	29	1	18812	DMXL2
GO:CC	nucleus	GO:0005634	1	0	6263	32	11	18812	GAPDH,TUBB5,DYNC1H1,CLTC,ATP5A1,ATP1A3,HSPA8,DNM1,UQCRC2,HSP90AB1,HSP90AA1
GO:CC	nuclear cohesin complex	GO:0000798	1	0	6	241	1	18812	SMC3
GO:CC	ER ubiquitin ligase complex	GO:0000835	1	0	6	77	1	18812	SEL1L
GO:CC	female pronucleus	GO:0001939	1	0	9	98	1	18812	SLC2A1
GO:CC	acrosomal membrane	GO:0002080	1	0	23	14	1	18812	SERPINA5
GO:CC	Golgi apparatus subcompartment	GO:0098791	1	0	440	230	9	18812	NSF,DNM1L,HSPD1,SEC22B,USO1,TMED10,RAB21,GPR89,SCAMP5
GO:CC	cytoplasmic ubiquitin ligase complex	GO:0000153	1	0	13	77	1	18812	SEL1L
GO:CC	glycinergic synapse	GO:0098690	1	0	12	21	1	18812	HSPA8
GO:CC	parallel fiber to Purkinje cell synapse	GO:0098688	1	0	26	183	1	18812	ATP2B2
GO:CC	chromosomal region	GO:0098687	1	0	223	186	4	18812	DCTN1,DYNC1LI1,NUP133,PPP2R1A
GO:CC	hippocampal mossy fiber to CA3 synapse	GO:0098686	1	0	45	247	1	18812	SNAP47
GO:CC	immunological synapse	GO:0001772	1	0	38	178	2	18812	DUSP3,ATP2B1
GO:CC	phagocytic vesicle	GO:0045335	1	0	94	161	1	18812	STXBP1
GO:CC	cytoplasmic side of apical plasma membrane	GO:0098592	1	0	3	116	1	18812	C2CD2L
GO:CC	cellular_component	GO:0005575	1	0	18812	1	1	18812	RHO
GO:CC	extracellular region	GO:0005576	1	0	2022	79	9	18812	SERPINA5,HSPA8,HSP90AB1,DNM3,DPYSL3,HSPA5,HSPD1,DCTN1,RS1
GO:CC	lumenal side of membrane	GO:0098576	1	0	17	109	2	18812	CANX,BDH1
GO:CC	basement membrane	GO:0005604	1	0	100	241	1	18812	SMC3
GO:CC	intrinsic component of synaptic vesicle membrane	GO:0098563	1	0	59	230	4	18812	SV2A,RAB5B,SYNPR,SCAMP5
GO:CC	extracellular space	GO:0005615	1	0	1771	21	2	18812	SERPINA5,HSPA8
GO:CC	cytoplasmic side of early endosome membrane	GO:0098559	1	0	3	165	1	18812	RAB21
GO:CC	manchette	GO:0002177	1	0	16	11	1	18812	DYNC1H1
GO:CC	ruffle	GO:0001726	1	0	136	102	2	18812	MYO5A,ARF4
GO:CC	stress fiber	GO:0001725	1	0	79	45	1	18812	MYH14
GO:CC	outer mitochondrial membrane protein complex	GO:0098799	1	0	13	227	2	18812	SAMM50,DNAJC11
GO:CC	intrinsic component of postsynaptic specialization membrane	GO:0098948	1	0	104	183	1	18812	ATP2B2
GO:CC	intrinsic component of postsynaptic membrane	GO:0098936	1	0	165	50	1	18812	CANX
GO:CC	Hrd1p ubiquitin ligase complex	GO:0000836	1	0	6	77	1	18812	SEL1L
GO:CC	intrinsic component of presynaptic membrane	GO:0098889	1	0	112	183	4	18812	ATP1A3,CANX,ATP2B1,ATP2B2
GO:CC	postsynaptic actin cytoskeleton	GO:0098871	1	0	10	78	1	18812	MYO5A
GO:CC	Hrd1p ubiquitin ligase ERAD-L complex	GO:0000839	1	0	6	77	1	18812	SEL1L
GO:CC	actin-based cell projection	GO:0098858	1	0	206	11	2	18812	TUBB3,DYNC1H1
GO:CC	spindle pole	GO:0000922	1	0	125	110	3	18812	DCTN1,DYNC1LI1,TUBG1
GO:CC	lytic vacuole membrane	GO:0098852	1	0	132	31	2	18812	HSPA8,HSP90AB1
GO:CC	extrinsic component of synaptic vesicle membrane	GO:0098850	1	0	10	15	1	18812	CLTC
GO:CC	gamma-tubulin complex	GO:0000930	1	0	14	110	1	18812	TUBG1
GO:CC	P-body	GO:0000932	1	0	72	127	1	18812	PSMC2
GO:CC	postsynaptic density membrane	GO:0098839	1	0	89	183	1	18812	ATP2B2
GO:CC	outer kinetochore	GO:0000940	1	0	8	160	1	18812	NUP133
GO:CC	Prp19 complex	GO:0000974	1	0	23	21	1	18812	HSPA8
GO:CC	presynaptic active zone cytoplasmic component	GO:0098831	1	0	18	192	2	18812	CTBP2,CTBP1
GO:CC	fibrillar center	GO:0001650	1	0	124	141	2	18812	UBE2I,USO1
GO:CC	respiratory chain complex	GO:0098803	1	0	73	129	3	18812	UQCRC2,NDUFA4,COX4I1
GO:CC	acrosomal vesicle	GO:0001669	1	0	127	33	2	18812	SERPINA5,VDAC2
GO:CC	lateral element	GO:0000800	1	0	16	241	1	18812	SMC3
GO:CC	Schaffer collateral - CA1 synapse	GO:0098685	1	0	102	6	1	18812	TUBB2B
GO:CC	proton-transporting ATP synthase complex, coupling factor F(o)	GO:0045263	1	0	11	225	2	18812	ATP5O,ATP5H
GO:CC	Golgi-associated vesicle	GO:0005798	1	0	83	262	4	18812	SEC22B,TMED10,GPR89,COPE
GO:CC	nuclear body	GO:0016604	1	0	652	122	6	18812	ADD1,PCBP1,POLDIP3,TIMM50,DDX1,UBE2I
GO:CC	nuclear lumen	GO:0031981	1	0	3675	178	31	18812	DNM1,UQCRC2,LMNB1,CAND1,GNAI2,ADD1,PCBP1,SLC3A2,SAE1,POLDIP3,HNRNPH2,TUBG1,TIMM50,DUSP3,PDCD6,DDX1,UBE2I,COX4I1,RARS,USO1,RLBP1,UBA2,RTCB,CCT8,HNRNPM,ATP6V1A,STXBP1,PSMC1,PHB,LRPPRC,ATP2B1
GO:CC	PML body	GO:0016605	1	0	70	122	1	18812	UBE2I
GO:CC	membrane-enclosed lumen	GO:0031974	1	0	4073	28	8	18812	GAPDH,TUBB5,VDAC1,ATP5B,HSPA8,DNM1,UQCRC2,SLC25A5
GO:CC	organelle envelope lumen	GO:0031970	1	0	95	5	1	18812	TUBB5
GO:CC	nuclear speck	GO:0016607	1	0	306	111	3	18812	PCBP1,POLDIP3,TIMM50
GO:CC	transcription repressor complex	GO:0017053	1	0	52	192	3	18812	CTBP2,YWHAB,CTBP1
GO:CC	intracellular cyclic nucleotide activated cation channel complex	GO:0017071	1	0	4	117	1	18812	CNGA1
GO:CC	nuclear membrane	GO:0031965	1	0	224	3	1	18812	GAPDH
GO:CC	sarcoplasmic reticulum	GO:0016529	1	0	56	76	2	18812	ATP2A2,CAMK2D
GO:CC	filamentous actin	GO:0031941	1	0	34	48	1	18812	DPYSL3
GO:CC	SCF ubiquitin ligase complex	GO:0019005	1	0	60	215	1	18812	FBXO6
GO:CC	early endosome membrane	GO:0031901	1	0	62	222	3	18812	RAB21,EHD1,DNAJC13
GO:CC	I band	GO:0031674	1	0	130	210	3	18812	SLC2A1,MYL12B,PYGM
GO:CC	cytosolic proteasome complex	GO:0031597	1	0	6	217	1	18812	PSMC6
GO:CC	neuromuscular junction	GO:0031594	1	0	93	189	3	18812	CAMK2D,SV2A,SYNGR3
GO:CC	brush border membrane	GO:0031526	1	0	69	32	2	18812	HSP90AB1,HSP90AA1
GO:CC	motile cilium	GO:0031514	1	0	188	32	3	18812	RHO,ATP1A1,HSP90AA1
GO:CC	myofibril	GO:0030016	1	0	196	210	3	18812	SLC2A1,MYL12B,PYGM
GO:CC	mannosyltransferase complex	GO:0031501	1	0	5	172	1	18812	DPM1
GO:CC	microbody lumen	GO:0031907	1	0	23	73	1	18812	HSPD1
GO:CC	Cul3-RING ubiquitin ligase complex	GO:0031463	1	0	34	115	1	18812	PDCD6
GO:CC	Golgi cisterna	GO:0031985	1	0	54	228	3	18812	HSPD1,RAB21,GPR89
GO:CC	angiogenin-PRI complex	GO:0032311	1	0	2	233	1	18812	RNH1
GO:CC	proton-transporting two-sector ATPase complex, proton-transporting domain	GO:0033177	1	0	11	225	2	18812	ATP5O,ATP5H
GO:CC	sarcoplasmic reticulum membrane	GO:0033017	1	0	23	34	1	18812	ATP2A2
GO:CC	myosin II complex	GO:0016460	1	0	13	179	2	18812	MYH14,MYL12B
GO:CC	myosin filament	GO:0032982	1	0	7	45	1	18812	MYH14
GO:CC	dendrite cytoplasm	GO:0032839	1	0	27	50	1	18812	CANX
GO:CC	plasma membrane bounded cell projection cytoplasm	GO:0032838	1	0	166	50	1	18812	CANX
GO:CC	neuronal cell body membrane	GO:0032809	1	0	33	263	3	18812	ATP2B1,ATP2B2,KCNB1
GO:CC	insulin-responsive compartment	GO:0032593	1	0	9	78	1	18812	MYO5A
GO:CC	unconventional myosin complex	GO:0016461	1	0	6	78	1	18812	MYO5A
GO:CC	sarcoplasm	GO:0016528	1	0	64	76	2	18812	ATP2A2,CAMK2D
GO:CC	dendritic spine membrane	GO:0032591	1	0	12	178	1	18812	ATP2B1
GO:CC	neuron projection membrane	GO:0032589	1	0	64	263	2	18812	ATP2B1,KCNB1
GO:CC	trans-Golgi network membrane	GO:0032588	1	0	36	230	1	18812	SCAMP5
GO:CC	ruffle membrane	GO:0032587	1	0	59	102	1	18812	ARF4
GO:CC	Golgi cisterna membrane	GO:0032580	1	0	9	228	2	18812	RAB21,GPR89
GO:CC	cortical endoplasmic reticulum	GO:0032541	1	0	8	116	1	18812	C2CD2L
GO:CC	cytoplasmic side of mitochondrial outer membrane	GO:0032473	1	0	2	120	1	18812	CISD1
GO:CC	filopodium tip	GO:0032433	1	0	16	78	1	18812	MYO5A
GO:CC	actin filament bundle	GO:0032432	1	0	88	179	3	18812	MYH14,CFL1,MYL12B
GO:CC	photoreceptor connecting cilium	GO:0032391	1	0	42	8	1	18812	GNAT1
GO:CC	dendrite membrane	GO:0032590	1	0	47	263	2	18812	ATP2B1,KCNB1
GO:CC	dolichol-phosphate-mannose synthase complex	GO:0033185	1	0	4	172	1	18812	DPM1
GO:CC	cullin-RING ubiquitin ligase complex	GO:0031461	1	0	153	115	2	18812	CAND1,PDCD6
GO:CC	extrinsic component of mitochondrial outer membrane	GO:0031315	1	0	5	169	1	18812	PHB
GO:CC	extracellular matrix	GO:0031012	1	0	444	113	4	18812	HSP90AA1,SERPINH1,PRSS2,TRY10
GO:CC	actin rod	GO:0031002	1	0	1	118	1	18812	CFL1
GO:CC	NADH dehydrogenase complex	GO:0030964	1	0	45	96	1	18812	NDUFA4
GO:CC	retromer complex	GO:0030904	1	0	18	75	1	18812	DCTN1
GO:CC	meiotic cohesin complex	GO:0030893	1	0	7	241	1	18812	SMC3
GO:CC	clathrin-coated vesicle	GO:0030136	1	0	92	15	1	18812	CLTC
GO:CC	cortical actin cytoskeleton	GO:0030864	1	0	92	221	3	18812	SLC2A1,CFL1,DSTN
GO:CC	cortical cytoskeleton	GO:0030863	1	0	121	221	3	18812	SLC2A1,CFL1,DSTN
GO:CC	COPI-coated vesicle	GO:0030137	1	0	30	262	3	18812	SEC22B,TMED10,COPE
GO:CC	dense core granule	GO:0031045	1	0	29	29	1	18812	DMXL2
GO:CC	secretory granule membrane	GO:0030667	1	0	85	195	3	18812	SERPINA5,TMED10,BSG
GO:CC	coated vesicle membrane	GO:0030662	1	0	71	141	3	18812	PDCD6,SEC22B,USO1
GO:CC	Golgi-associated vesicle membrane	GO:0030660	1	0	35	262	2	18812	GPR89,COPE
GO:CC	endocytic vesicle	GO:0030139	1	0	175	212	6	18812	CLTC,RAB5B,STXBP1,EHD1,EHD4,EHD3
GO:CC	trans-Golgi network transport vesicle	GO:0030140	1	0	26	144	1	18812	TMED10
GO:CC	midbody	GO:0030496	1	0	151	135	4	18812	HSPA5,GNAI2,SLC2A1,CRMP1
GO:CC	actin cortical patch	GO:0030479	1	0	14	221	2	18812	CFL1,DSTN
GO:CC	secretory granule	GO:0030141	1	0	377	195	9	18812	SERPINA5,DMXL2,VDAC2,HSPD1,MYO5A,TMED10,STXBP1,TCP1,BSG
GO:CC	integral component of endoplasmic reticulum membrane	GO:0030176	1	0	139	59	2	18812	CANX,HSPA5
GO:CC	integral component of synaptic vesicle membrane	GO:0030285	1	0	40	230	3	18812	SV2A,SYNPR,SCAMP5
GO:CC	COPI-coated vesicle membrane	GO:0030663	1	0	17	262	1	18812	COPE
GO:CC	sarcomere	GO:0030017	1	0	174	210	3	18812	SLC2A1,MYL12B,PYGM
GO:CC	nuclear pore outer ring	GO:0031080	1	0	9	160	1	18812	NUP133
GO:CC	BLOC-1 complex	GO:0031083	1	0	15	247	1	18812	SNAP47
GO:CC	extrinsic component of mitochondrial inner membrane	GO:0031314	1	0	10	264	1	18812	ACADVL
GO:CC	extrinsic component of organelle membrane	GO:0031312	1	0	55	264	4	18812	CLTC,PHB,ALDH3A2,ACADVL
GO:CC	Z disc	GO:0030018	1	0	119	210	3	18812	SLC2A1,MYL12B,PYGM
GO:CC	lamellipodium	GO:0030027	1	0	162	48	2	18812	TUBB3,DPYSL3
GO:CC	cell-substrate junction	GO:0030055	1	0	162	118	1	18812	CFL1
GO:CC	mitochondrial crista	GO:0030061	1	0	14	169	2	18812	HSPD1,PHB
GO:CC	membrane coat	GO:0030117	1	0	81	24	2	18812	CLTC,DNM1
GO:CC	clathrin coat	GO:0030118	1	0	35	15	1	18812	CLTC
GO:CC	leading edge membrane	GO:0031256	1	0	133	263	3	18812	ARF4,ATP2B1,KCNB1
GO:CC	BLOC complex	GO:0031082	1	0	19	247	1	18812	SNAP47
GO:CC	vesicle coat	GO:0030120	1	0	50	262	2	18812	PDCD6,COPE
GO:CC	COPI vesicle coat	GO:0030126	1	0	12	262	1	18812	COPE
GO:CC	intrinsic component of endoplasmic reticulum membrane	GO:0031227	1	0	147	59	2	18812	CANX,HSPA5
GO:CC	intrinsic component of plasma membrane	GO:0031226	1	0	1471	1	1	18812	RHO
GO:CC	anchored component of membrane	GO:0031225	1	0	107	132	1	18812	RAB5B
GO:CC	intrinsic component of membrane	GO:0031224	1	0	3246	73	18	18812	RHO,SLC25A4,ATP1A3,VDAC1,ATP1A1,SLC25A5,PRPH2,ATP2A2,CANX,RHOT1,SFXN3,HSPA5,SLC1A3,SFXN5,ATP1B2,SLC25A3,SFXN1,HSPD1
GO:CC	SNARE complex	GO:0031201	1	0	44	247	2	18812	SEC22B,SNAP47
GO:CC	platelet dense tubular network membrane	GO:0031095	1	0	2	196	1	18812	EHD1
GO:CC	COPII vesicle coat	GO:0030127	1	0	14	115	1	18812	PDCD6
GO:CC	platelet alpha granule	GO:0031091	1	0	17	161	2	18812	SERPINA5,STXBP1
GO:CC	cell leading edge	GO:0031252	1	0	368	118	7	18812	TUBB3,DPYSL3,DCTN1,MYO5A,ARF4,TUBG1,CFL1
GO:CC	clathrin-coated endocytic vesicle	GO:0045334	1	0	22	15	1	18812	CLTC
GO:CC	eukaryotic 80S initiation complex	GO:0033291	1	0	1	176	1	18812	RPL38
GO:CC	proteasome storage granule	GO:0034515	1	0	3	91	1	18812	PSMD2
GO:CC	axonemal microtubule	GO:0005879	1	0	10	203	1	18812	ARL6
GO:CC	actin filament	GO:0005884	1	0	114	78	2	18812	DPYSL3,MYO5A
GO:CC	integral component of plasma membrane	GO:0005887	1	0	1394	1	1	18812	RHO
GO:CC	microvillus	GO:0005902	1	0	92	159	1	18812	ATP6V1A
GO:CC	mitochondria-associated endoplasmic reticulum membrane	GO:0044233	1	0	20	50	1	18812	CANX
GO:CC	organelle membrane contact site	GO:0044232	1	0	41	116	2	18812	CANX,C2CD2L
GO:CC	apical pole of neuron	GO:0044225	1	0	1	93	1	18812	SLC3A2
GO:CC	axon terminus	GO:0043679	1	0	175	21	2	18812	ATP1A3,HSPA8
GO:CC	apical junction complex	GO:0043296	1	0	125	200	1	18812	RAP2B
GO:CC	main axon	GO:0044304	1	0	75	76	2	18812	DNM1,CAMK2D
GO:CC	contractile fiber	GO:0043292	1	0	208	210	3	18812	SLC2A1,MYL12B,PYGM
GO:CC	receptor complex	GO:0043235	1	0	360	73	2	18812	HSP90AB1,HSPD1
GO:CC	organelle lumen	GO:0043233	1	0	4073	28	8	18812	GAPDH,TUBB5,VDAC1,ATP5B,HSPA8,DNM1,UQCRC2,SLC25A5
GO:CC	adherens junction	GO:0005912	1	0	133	81	1	18812	ADD1
GO:CC	bicellular tight junction	GO:0005923	1	0	103	200	1	18812	RAP2B
GO:CC	focal adhesion	GO:0005925	1	0	151	118	1	18812	CFL1
GO:CC	axoneme	GO:0005930	1	0	126	246	2	18812	ARL6,ARL3
GO:CC	magnesium-dependent protein serine/threonine phosphatase complex	GO:0005963	1	0	25	186	1	18812	PPP2R1A
GO:CC	voltage-gated potassium channel complex	GO:0008076	1	0	68	263	1	18812	KCNB1
GO:CC	perikaryon	GO:0043204	1	0	131	85	3	18812	HSPA8,CAMK2B,ASS1
GO:CC	RAVE complex	GO:0043291	1	0	3	29	1	18812	DMXL2
GO:CC	lysosomal lumen	GO:0043202	1	0	8	21	1	18812	HSPA8
GO:CC	calyx of Held	GO:0044305	1	0	28	18	1	18812	ATP1A3
GO:CC	spindle microtubule	GO:0005876	1	0	61	246	3	18812	CLTC,TUBG1,ARL3
GO:CC	respiratory chain complex III	GO:0045275	1	0	9	27	1	18812	UQCRC2
GO:CC	respiratory chain complex I	GO:0045271	1	0	45	96	1	18812	NDUFA4
GO:CC	cis-Golgi network	GO:0005801	1	0	47	144	1	18812	TMED10
GO:CC	external encapsulating structure	GO:0030312	1	0	446	113	4	18812	HSP90AA1,SERPINH1,PRSS2,TRY10
GO:CC	trans-Golgi network	GO:0005802	1	0	219	230	2	18812	RAB21,SCAMP5
GO:CC	centrosome	GO:0005813	1	0	564	154	9	18812	DYNC1H1,GNAI2,DCTN1,DYNC1LI1,TUBG1,CCT5,CRMP1,RLBP1,CCT8
GO:CC	tricarboxylic acid cycle enzyme complex	GO:0045239	1	0	11	202	1	18812	SUCLA2
GO:CC	postsynaptic membrane	GO:0045211	1	0	258	50	4	18812	HSPA8,DNM1,DNM3,CANX
GO:CC	centriole	GO:0005814	1	0	109	110	2	18812	DCTN1,TUBG1
GO:CC	neuron projection terminus	GO:0044306	1	0	195	21	2	18812	ATP1A3,HSPA8
GO:CC	microtubule organizing center	GO:0005815	1	0	690	157	10	18812	DYNC1H1,GNAI2,DCTN1,DYNC1LI1,TUBG1,CCT5,CRMP1,RLBP1,CCT8,RAB28
GO:CC	spindle	GO:0005819	1	0	298	110	6	18812	CLTC,SLC25A5,DCTN1,CAMK2B,DYNC1LI1,TUBG1
GO:CC	pronucleus	GO:0045120	1	0	21	98	1	18812	SLC2A1
GO:CC	polar microtubule	GO:0005827	1	0	5	110	1	18812	TUBG1
GO:CC	polysome	GO:0005844	1	0	64	218	4	18812	RPL38,RPL30,RPS4X,RPL24
GO:CC	nuclear pore inner ring	GO:0044611	1	0	4	125	1	18812	NUP155
GO:CC	kinesin complex	GO:0005871	1	0	42	106	1	18812	YWHAE
GO:CC	microtubule associated complex	GO:0005875	1	0	139	106	4	18812	DYNC1H1,DCTN1,DYNC1LI1,YWHAE
GO:CC	dendritic spine neck	GO:0044326	1	0	7	18	1	18812	ATP1A3
GO:CC	endoplasmic reticulum quality control compartment	GO:0044322	1	0	11	215	2	18812	CANX,FBXO6
GO:CC	intercellular bridge	GO:0045171	1	0	74	237	2	18812	DCTN1,PYCRL
GO:CC	nuclear periphery	GO:0034399	1	0	106	241	3	18812	LMNB1,HNRNPM,SMC3
GO:CC	cohesin complex	GO:0008278	1	0	10	241	1	18812	SMC3
GO:CC	terminal bouton	GO:0043195	1	0	80	117	3	18812	HSPA8,DPYSL2,CNGA1
GO:CC	longitudinal sarcoplasmic reticulum	GO:0014801	1	0	2	34	1	18812	ATP2A2
GO:CC	ciliary basal body	GO:0036064	1	0	163	157	3	18812	DCTN1,TUBG1,RAB28
GO:CC	actin cytoskeleton	GO:0015629	1	0	440	135	7	18812	MYH14,DPYSL3,MYO5A,ADD1,SLC2A1,CFL1,CRMP1
GO:CC	large ribosomal subunit	GO:0015934	1	0	118	243	5	18812	RPL38,RPL30,RPL12,RPL24,RPL14
GO:CC	small ribosomal subunit	GO:0015935	1	0	73	240	4	18812	RPS11,RPS27A,RPS4X,RPS2
GO:CC	integral component of membrane	GO:0016021	1	0	3112	73	18	18812	RHO,SLC25A4,ATP1A3,VDAC1,ATP1A1,SLC25A5,PRPH2,ATP2A2,CANX,RHOT1,SFXN3,HSPA5,SLC1A3,SFXN5,ATP1B2,SLC25A3,SFXN1,HSPD1
GO:CC	inclusion body	GO:0016234	1	0	74	31	1	18812	HSP90AB1
GO:CC	lateral plasma membrane	GO:0016328	1	0	62	68	2	18812	ATP1A1,ATP1B2
GO:CC	nuclear matrix	GO:0016363	1	0	82	241	3	18812	LMNB1,HNRNPM,SMC3
GO:CC	tubulobulbar complex	GO:0036284	1	0	3	40	1	18812	DNM3
GO:CC	ciliary transition zone	GO:0035869	1	0	68	8	1	18812	GNAT1
GO:CC	mitochondrial prohibitin complex	GO:0035632	1	0	2	169	1	18812	PHB
GO:CC	microtubule plus-end	GO:0035371	1	0	22	75	1	18812	DCTN1
GO:CC	ciliary rootlet	GO:0035253	1	0	12	157	1	18812	RAB28
GO:CC	nuclear meiotic cohesin complex	GO:0034991	1	0	6	241	1	18812	SMC3
GO:CC	aryl hydrocarbon receptor complex	GO:0034751	1	0	6	31	1	18812	HSP90AB1
GO:CC	potassium channel complex	GO:0034705	1	0	80	263	1	18812	KCNB1
GO:CC	cation channel complex	GO:0034703	1	0	196	117	1	18812	CNGA1
GO:CC	ion channel complex	GO:0034702	1	0	228	117	1	18812	CNGA1
GO:CC	endoplasmic reticulum chaperone complex	GO:0034663	1	0	10	59	1	18812	HSPA5
GO:CC	ribonucleoprotein granule	GO:0035770	1	0	212	127	5	18812	TUBB5,PCBP1,POLDIP3,DDX1,PSMC2
GO:CC	varicosity	GO:0043196	1	0	16	24	1	18812	DNM1
GO:CC	cytoplasmic ribonucleoprotein granule	GO:0036464	1	0	201	127	5	18812	TUBB5,PCBP1,POLDIP3,DDX1,PSMC2
GO:CC	Derlin-1 retrotranslocation complex	GO:0036513	1	0	6	77	1	18812	SEL1L
GO:CC	axon initial segment	GO:0043194	1	0	17	76	1	18812	CAMK2D
GO:CC	synaptic cleft	GO:0043083	1	0	18	40	1	18812	DNM3
GO:CC	protein serine/threonine phosphatase complex	GO:0008287	1	0	45	186	1	18812	PPP2R1A
GO:CC	F-actin capping protein complex	GO:0008290	1	0	7	81	1	18812	ADD1
GO:CC	phenylalanine-tRNA ligase complex	GO:0009328	1	0	2	37	1	18812	FARSA
GO:CC	polysomal ribosome	GO:0042788	1	0	28	218	3	18812	RPL38,RPL30,RPL24
GO:CC	external side of plasma membrane	GO:0009897	1	0	548	14	1	18812	SERPINA5
GO:CC	TIM22 mitochondrial import inner membrane insertion complex	GO:0042721	1	0	5	229	1	18812	AGK
GO:CC	succinate-CoA ligase complex	GO:0042709	1	0	3	202	1	18812	SUCLA2
GO:CC	cytoplasmic stress granule	GO:0010494	1	0	68	121	1	18812	DDX1
GO:CC	actomyosin, myosin complex part	GO:0042642	1	0	1	78	1	18812	MYO5A
GO:CC	cell surface	GO:0009986	1	0	1001	73	10	18812	SERPINA5,ATP5A1,ATP5B,HSPA8,HSP90AB1,HSP90AA1,HSPA5,SLC1A3,ATP1B2,HSPD1
GO:CC	zymogen granule membrane	GO:0042589	1	0	13	144	1	18812	TMED10
GO:CC	zymogen granule	GO:0042588	1	0	22	144	2	18812	HSPD1,TMED10
GO:CC	microbody	GO:0042579	1	0	130	78	3	18812	DNM1L,HSPD1,MYO5A
GO:CC	melanosome	GO:0042470	1	0	30	78	1	18812	MYO5A
GO:CC	extrinsic component of endoplasmic reticulum membrane	GO:0042406	1	0	9	216	1	18812	ALDH3A2
GO:CC	endosome membrane	GO:0010008	1	0	226	230	7	18812	RAB21,EHD1,EHD4,RAP2B,EHD3,DNAJC13,SCAMP5
GO:CC	paraspeckles	GO:0042382	1	0	6	158	1	18812	HNRNPM
GO:CC	cytoplasmic side of endosome membrane	GO:0010009	1	0	4	165	1	18812	RAB21
GO:CC	actomyosin	GO:0042641	1	0	88	78	2	18812	MYH14,MYO5A
GO:CC	phosphopyruvate hydratase complex	GO:0000015	1	0	5	180	1	18812	ENO1

## Sheet: REACTOME
source	term_name	term_id	adjusted_p_value	negative_log10_of_adjusted_p_value	term_size	query_size	intersection_size	effective_domain_size	intersections
REAC	HSP90 chaperone cycle for steroid hormone receptors (SHR)	REAC:R-MMU-3371497	3.24e-13	12.489	50	32	10	8631	TUBA1B,TUBA4A,TUBB2B,TUBB2A,TUBB3,TUBB6,DYNC1H1,HSPA8,HSP90AB1,HSP90AA1
REAC	Microtubule-dependent trafficking of connexons from Golgi to the plasma membrane	REAC:R-MMU-190840	9.87e-13	12.0056	16	10	6	8631	TUBA1B,TUBA4A,TUBB2B,TUBB2A,TUBB3,TUBB6
REAC	Transport of connexons to the plasma membrane	REAC:R-MMU-190872	1.53e-12	11.8167	17	10	6	8631	TUBA1B,TUBA4A,TUBB2B,TUBB2A,TUBB3,TUBB6
REAC	Aggrephagy	REAC:R-MMU-9646399	1.61e-12	11.7944	37	11	7	8631	TUBA1B,TUBA4A,TUBB2B,TUBB2A,TUBB3,TUBB6,DYNC1H1
REAC	Recruitment of NuMA to mitotic centrosomes	REAC:R-MMU-380320	2.82e-12	11.5495	83	11	8	8631	TUBA1B,TUBA4A,TUBB5,TUBB2B,TUBB2A,TUBB3,TUBB6,DYNC1H1
REAC	Recycling pathway of L1	REAC:R-MMU-437239	7.35e-12	11.1339	35	24	8	8631	TUBA1B,TUBA4A,TUBB2B,TUBB2A,TUBB3,TUBB6,CLTC,DNM1
REAC	COPI-independent Golgi-to-ER retrograde traffic	REAC:R-MMU-6811436	1.14e-11	10.9419	48	11	7	8631	TUBA1B,TUBA4A,TUBB2B,TUBB2A,TUBB3,TUBB6,DYNC1H1
REAC	Cilium Assembly	REAC:R-MMU-5617833	1.48e-11	10.8296	186	11	9	8631	RHO,TUBA1B,TUBA4A,TUBB5,TUBB2B,TUBB2A,TUBB3,TUBB6,DYNC1H1
REAC	Gap junction trafficking	REAC:R-MMU-190828	1.91e-11	10.7195	39	24	8	8631	TUBA1B,TUBA4A,TUBB2B,TUBB2A,TUBB3,TUBB6,CLTC,DNM1
REAC	Carboxyterminal post-translational modifications of tubulin	REAC:R-MMU-8955332	2.18e-11	10.6624	25	10	6	8631	TUBA1B,TUBA4A,TUBB2B,TUBB2A,TUBB3,TUBB6
REAC	Gap junction trafficking and regulation	REAC:R-MMU-157858	2.95e-11	10.5298	41	24	8	8631	TUBA1B,TUBA4A,TUBB2B,TUBB2A,TUBB3,TUBB6,CLTC,DNM1
REAC	Sealing of the nuclear envelope (NE) by ESCRT-III	REAC:R-MMU-9668328	3.63e-11	10.4397	27	10	6	8631	TUBA1B,TUBA4A,TUBB2B,TUBB2A,TUBB3,TUBB6
REAC	Organelle biogenesis and maintenance	REAC:R-MMU-1852241	5.57e-11	10.2543	215	11	9	8631	RHO,TUBA1B,TUBA4A,TUBB5,TUBB2B,TUBB2A,TUBB3,TUBB6,DYNC1H1
REAC	RHO GTPases activate IQGAPs	REAC:R-MMU-5626467	5.83e-11	10.2346	29	10	6	8631	TUBA1B,TUBA4A,TUBB2B,TUBB2A,TUBB3,TUBB6
REAC	Selective autophagy	REAC:R-MMU-9663891	9.58e-11	10.0186	64	11	7	8631	TUBA1B,TUBA4A,TUBB2B,TUBB2A,TUBB3,TUBB6,DYNC1H1
REAC	Gap junction assembly	REAC:R-MMU-190861	1.11e-10	9.95463	32	10	6	8631	TUBA1B,TUBA4A,TUBB2B,TUBB2A,TUBB3,TUBB6
REAC	COPI-mediated anterograde transport	REAC:R-MMU-6807878	1.14e-09	8.94301	90	11	7	8631	TUBA1B,TUBA4A,TUBB2B,TUBB2A,TUBB3,TUBB6,DYNC1H1
REAC	L1CAM interactions	REAC:R-MMU-373760	1.15e-09	8.93777	63	24	8	8631	TUBA1B,TUBA4A,TUBB2B,TUBB2A,TUBB3,TUBB6,CLTC,DNM1
REAC	G2/M Transition	REAC:R-MMU-69275	1.23e-09	8.90989	174	11	8	8631	TUBA1B,TUBA4A,TUBB5,TUBB2B,TUBB2A,TUBB3,TUBB6,DYNC1H1
REAC	Mitotic G2-G2/M phases	REAC:R-MMU-453274	1.35e-09	8.86964	176	11	8	8631	TUBA1B,TUBA4A,TUBB5,TUBB2B,TUBB2A,TUBB3,TUBB6,DYNC1H1
REAC	Mitotic Prometaphase	REAC:R-MMU-68877	1.55e-09	8.81013	179	11	8	8631	TUBA1B,TUBA4A,TUBB5,TUBB2B,TUBB2A,TUBB3,TUBB6,DYNC1H1
REAC	Kinesins	REAC:R-MMU-983189	1.93e-09	8.71382	50	10	6	8631	TUBA1B,TUBA4A,TUBB2B,TUBB2A,TUBB3,TUBB6
REAC	EML4 and NUDC in mitotic spindle formation	REAC:R-MMU-9648025	2.61e-09	8.58285	101	11	7	8631	TUBA1B,TUBA4A,TUBB2B,TUBB2A,TUBB3,TUBB6,DYNC1H1
REAC	Intraflagellar transport	REAC:R-MMU-5620924	2.79e-09	8.55456	53	10	6	8631	TUBA1B,TUBA4A,TUBB2B,TUBB2A,TUBB3,TUBB6
REAC	MHC class II antigen presentation	REAC:R-MMU-2132295	3.74e-09	8.42689	128	15	8	8631	TUBA1B,TUBA4A,TUBB2B,TUBB2A,TUBB3,TUBB6,DYNC1H1,CLTC
REAC	Resolution of Sister Chromatid Cohesion	REAC:R-MMU-2500257	5.84e-09	8.23368	113	11	7	8631	TUBA1B,TUBA4A,TUBB2B,TUBB2A,TUBB3,TUBB6,DYNC1H1
REAC	Autophagy	REAC:R-MMU-9612973	7.04e-09	8.15239	116	11	7	8631	TUBA1B,TUBA4A,TUBB2B,TUBB2A,TUBB3,TUBB6,DYNC1H1
REAC	Macroautophagy	REAC:R-MMU-1632852	7.04e-09	8.15239	116	11	7	8631	TUBA1B,TUBA4A,TUBB2B,TUBB2A,TUBB3,TUBB6,DYNC1H1
REAC	Nuclear Envelope (NE) Reassembly	REAC:R-MMU-2995410	8.22e-09	8.08506	63	10	6	8631	TUBA1B,TUBA4A,TUBB2B,TUBB2A,TUBB3,TUBB6
REAC	Golgi-to-ER retrograde transport	REAC:R-MMU-8856688	1.01e-08	7.99614	122	11	7	8631	TUBA1B,TUBA4A,TUBB2B,TUBB2A,TUBB3,TUBB6,DYNC1H1
REAC	RHO GTPases Activate Formins	REAC:R-MMU-5663220	1.34e-08	7.87187	127	11	7	8631	TUBA1B,TUBA4A,TUBB2B,TUBB2A,TUBB3,TUBB6,DYNC1H1
REAC	ER to Golgi Anterograde Transport	REAC:R-MMU-199977	2.42e-08	7.61539	138	11	7	8631	TUBA1B,TUBA4A,TUBB2B,TUBB2A,TUBB3,TUBB6,DYNC1H1
REAC	The role of GTSE1 in G2/M progression after G2 checkpoint	REAC:R-MMU-8852276	2.42e-08	7.61533	75	10	6	8631	TUBA1B,TUBA4A,TUBB2B,TUBB2A,TUBB3,TUBB6
REAC	COPI-dependent Golgi-to-ER retrograde traffic	REAC:R-MMU-6811434	6.96e-08	7.15748	89	10	6	8631	TUBA1B,TUBA4A,TUBB2B,TUBB2A,TUBB3,TUBB6
REAC	Transport to the Golgi and subsequent modification	REAC:R-MMU-948021	8.59e-08	7.06584	165	11	7	8631	TUBA1B,TUBA4A,TUBB2B,TUBB2A,TUBB3,TUBB6,DYNC1H1
REAC	Intra-Golgi and retrograde Golgi-to-ER traffic	REAC:R-MMU-6811442	1.25e-07	6.90306	174	11	7	8631	TUBA1B,TUBA4A,TUBB2B,TUBB2A,TUBB3,TUBB6,DYNC1H1
REAC	Separation of Sister Chromatids	REAC:R-MMU-2467813	1.41e-07	6.85072	177	11	7	8631	TUBA1B,TUBA4A,TUBB2B,TUBB2A,TUBB3,TUBB6,DYNC1H1
REAC	Hedgehog 'off' state	REAC:R-MMU-5610787	1.81e-07	6.74326	104	10	6	8631	TUBA1B,TUBA4A,TUBB2B,TUBB2A,TUBB3,TUBB6
REAC	Factors involved in megakaryocyte development and platelet production	REAC:R-MMU-983231	3.16e-07	6.50008	114	10	6	8631	TUBA1B,TUBA4A,TUBB2B,TUBB2A,TUBB3,TUBB6
REAC	Mitotic Anaphase	REAC:R-MMU-68882	5.18e-07	6.28543	213	11	7	8631	TUBA1B,TUBA4A,TUBB2B,TUBB2A,TUBB3,TUBB6,DYNC1H1
REAC	Mitotic Metaphase and Anaphase	REAC:R-MMU-2555396	5.36e-07	6.27117	214	11	7	8631	TUBA1B,TUBA4A,TUBB2B,TUBB2A,TUBB3,TUBB6,DYNC1H1
REAC	Signaling by Hedgehog	REAC:R-MMU-5358351	8.83e-07	6.05401	135	10	6	8631	TUBA1B,TUBA4A,TUBB2B,TUBB2A,TUBB3,TUBB6
REAC	RHO GTPase Effectors	REAC:R-MMU-195258	9.72e-07	6.01245	233	11	7	8631	TUBA1B,TUBA4A,TUBB2B,TUBB2A,TUBB3,TUBB6,DYNC1H1
REAC	Asparagine N-linked glycosylation	REAC:R-MMU-446203	1.5e-06	5.82307	248	11	7	8631	TUBA1B,TUBA4A,TUBB2B,TUBB2A,TUBB3,TUBB6,DYNC1H1
REAC	The phototransduction cascade	REAC:R-MMU-2514856	1.81e-06	5.74191	29	44	6	8631	RHO,GNAT1,GNB1,GUCY2E,SAG,PDE6B
REAC	Axon guidance	REAC:R-MMU-422475	2.99e-06	5.52439	254	48	12	8631	TUBA1B,TUBA4A,TUBB2B,TUBB2A,TUBB3,TUBB6,CLTC,DNM1,HSP90AB1,HSP90AA1,DNM3,DPYSL3
REAC	Nervous system development	REAC:R-MMU-9675108	3.12e-06	5.50517	255	48	12	8631	TUBA1B,TUBA4A,TUBB2B,TUBB2A,TUBB3,TUBB6,CLTC,DNM1,HSP90AB1,HSP90AA1,DNM3,DPYSL3
REAC	Activation of the phototransduction cascade	REAC:R-MMU-2485179	7.7e-06	5.11375	8	117	5	8631	RHO,GNAT1,GNB1,PDE6B,CNGA1
REAC	Ion homeostasis	REAC:R-MMU-5578775	2.39e-05	4.62165	50	183	10	8631	ATP1A3,ATP1A1,ATP2A2,ATP1B2,CAMK2D,CAMK2B,ATP1A2,CAMK2G,ATP2B1,ATP2B2
REAC	Cellular response to heat stress	REAC:R-MMU-3371556	2.7e-05	4.56877	82	175	12	8631	HSPA8,HSP90AB1,HSP90AA1,HSPA5,CAMK2D,CAMK2B,CAMK2G,YWHAE,NUP155,HSPA9,NUP133,HSPA12A
REAC	Ion transport by P-type ATPases	REAC:R-MMU-936837	2.92e-05	4.53484	51	183	10	8631	ATP1A3,ATP1A1,ATP2A2,ATP1B2,CAMK2D,CAMK2B,ATP1A2,CAMK2G,ATP2B1,ATP2B2
REAC	HSF1-dependent transactivation	REAC:R-MMU-3371571	5.71e-05	4.24361	22	104	6	8631	HSPA8,HSP90AB1,HSP90AA1,CAMK2D,CAMK2B,CAMK2G
REAC	Inactivation, recovery and regulation of the phototransduction cascade	REAC:R-MMU-2514859	8.29e-05	4.08132	28	44	5	8631	RHO,GNAT1,GUCY2E,SAG,PDE6B
REAC	Cooperation of PDCL (PhLP1) and TRiC/CCT in G-protein beta folding	REAC:R-MMU-6814122	0.000200921	3.69698	40	223	9	8631	GNAT1,GNB1,GNAT2,GNAO1,GNAI2,CCT5,CCT8,TCP1,CCT3
REAC	Chaperonin-mediated protein folding	REAC:R-MMU-390466	0.000251704	3.59911	41	223	9	8631	GNAT1,GNB1,GNAT2,GNAO1,GNAI2,CCT5,CCT8,TCP1,CCT3
REAC	Protein folding	REAC:R-MMU-391251	0.000251704	3.59911	41	223	9	8631	GNAT1,GNB1,GNAT2,GNAO1,GNAI2,CCT5,CCT8,TCP1,CCT3
REAC	G-protein activation	REAC:R-MMU-202040	0.000361225	3.44222	27	61	5	8631	GNAT1,GNB1,GNAT2,GNAO1,GNAI2
REAC	Visual phototransduction	REAC:R-MMU-2187338	0.00165298	2.78173	88	44	6	8631	RHO,GNAT1,GNB1,GUCY2E,SAG,PDE6B
REAC	Loss of proteins required for interphase microtubule organization from the centrosome	REAC:R-MMU-380284	0.00242187	2.61585	63	186	9	8631	TUBA4A,TUBB5,DYNC1H1,HSP90AA1,DCTN1,YWHAE,TUBG1,YWHAG,PPP2R1A
REAC	Loss of Nlp from mitotic centrosomes	REAC:R-MMU-380259	0.00242187	2.61585	63	186	9	8631	TUBA4A,TUBB5,DYNC1H1,HSP90AA1,DCTN1,YWHAE,TUBG1,YWHAG,PPP2R1A
REAC	AURKA Activation by TPX2	REAC:R-MMU-8854518	0.00358264	2.4458	66	186	9	8631	TUBA4A,TUBB5,DYNC1H1,HSP90AA1,DCTN1,YWHAE,TUBG1,YWHAG,PPP2R1A
REAC	Attenuation phase	REAC:R-MMU-3371568	0.00436231	2.36028	13	32	3	8631	HSPA8,HSP90AB1,HSP90AA1
REAC	Regulation of PLK1 Activity at G2/M Transition	REAC:R-MMU-2565942	0.00669994	2.17393	81	205	10	8631	TUBA4A,TUBB5,DYNC1H1,HSP90AA1,DCTN1,YWHAE,TUBG1,YWHAG,PPP2R1A,RPS27A
REAC	Recruitment of mitotic centrosome proteins and complexes	REAC:R-MMU-380270	0.00737126	2.13246	72	186	9	8631	TUBA4A,TUBB5,DYNC1H1,HSP90AA1,DCTN1,YWHAE,TUBG1,YWHAG,PPP2R1A
REAC	Centrosome maturation	REAC:R-MMU-380287	0.00737126	2.13246	72	186	9	8631	TUBA4A,TUBB5,DYNC1H1,HSP90AA1,DCTN1,YWHAE,TUBG1,YWHAG,PPP2R1A
REAC	Glucose metabolism	REAC:R-MMU-70326	0.00883892	2.0536	76	180	9	8631	GAPDH,SLC25A11,SLC25A12,PFKM,HK1,NUP155,PFKL,NUP133,ENO1
REAC	Cardiac conduction	REAC:R-MMU-5576891	0.0121619	1.915	105	104	8	8631	ATP1A3,ATP1A1,ATP2A2,ATP1B2,CAMK2D,CAMK2B,ATP1A2,CAMK2G
REAC	Association of TriC/CCT with target proteins during biosynthesis	REAC:R-MMU-390471	0.0166773	1.77787	9	223	4	8631	CCT5,CCT8,TCP1,CCT3
REAC	Cargo trafficking to the periciliary membrane	REAC:R-MMU-5620920	0.018465	1.73365	48	246	8	8631	RHO,ARF4,CCT5,CCT8,TCP1,ARL6,CCT3,ARL3
REAC	Formation of ATP by chemiosmotic coupling	REAC:R-MMU-163210	0.0252563	1.59763	18	225	5	8631	ATP5A1,ATP5B,ATP5C1,ATP5O,ATP5H
REAC	Cristae formation	REAC:R-MMU-8949613	0.0252563	1.59763	18	225	5	8631	ATP5A1,ATP5B,ATP5C1,ATP5O,ATP5H
REAC	Ca2+ pathway	REAC:R-MMU-4086398	0.0253981	1.5952	45	44	4	8631	GNB1,GNAT2,GNAO1,PDE6B
REAC	RAF activation	REAC:R-MMU-5673000	0.025402	1.59513	34	186	6	8631	CAMK2D,CAMK2B,CAMK2G,YWHAB,PHB,PPP2R1A
REAC	HSF1 activation	REAC:R-MMU-3371511	0.0325749	1.48712	8	106	3	8631	HSP90AB1,HSP90AA1,YWHAE
REAC	Opioid Signalling	REAC:R-MMU-111885	0.0400648	1.39724	69	61	5	8631	GNAT1,GNB1,GNAT2,GNAO1,GNAI2
REAC	Anchoring of the basal body to the plasma membrane	REAC:R-MMU-5620912	0.0401917	1.39586	89	186	9	8631	TUBA4A,TUBB5,DYNC1H1,HSP90AA1,DCTN1,YWHAE,TUBG1,YWHAG,PPP2R1A
REAC	PLC beta mediated events	REAC:R-MMU-112043	0.0423223	1.37343	37	61	4	8631	GNAT1,GNAT2,GNAO1,GNAI2
REAC	RHOBTB2 GTPase cycle	REAC:R-MMU-9013418	0.0446813	1.34987	5	32	2	8631	HSP90AB1,HSP90AA1
REAC	G-protein mediated events	REAC:R-MMU-112040	0.0470524	1.32742	38	61	4	8631	GNAT1,GNAT2,GNAO1,GNAI2

## Sheet: KEGG
source	term_name	term_id	adjusted_p_value	negative_log10_of_adjusted_p_value	term_size	query_size	intersection_size	effective_domain_size	intersections
KEGG	Prion disease	KEGG:05020	6.74e-13	12.1714	266	33	15	8790	TUBA1B,TUBA4A,TUBB5,TUBB2B,TUBB2A,TUBB3,TUBB6,SLC25A4,ATP5A1,VDAC1,ATP5B,HSPA8,UQCRC2,SLC25A5,VDAC2
KEGG	Parkinson disease	KEGG:05012	2.77e-12	11.5583	245	135	25	8790	TUBA1B,TUBA4A,TUBB5,TUBB2B,TUBB2A,TUBB3,TUBB6,SLC25A4,ATP5A1,VDAC1,ATP5B,UQCRC2,SLC25A5,VDAC2,HSPA5,GNAI2,VDAC3,CAMK2D,CAMK2B,PSMD2,NDUFA4,CAMK2G,ATP5C1,PSMC2,COX4I1
KEGG	Huntington disease	KEGG:05016	4.01e-12	11.3969	300	33	15	8790	TUBA1B,TUBA4A,TUBB5,TUBB2B,TUBB2A,TUBB3,TUBB6,SLC25A4,CLTC,ATP5A1,VDAC1,ATP5B,UQCRC2,SLC25A5,VDAC2
KEGG	Phototransduction	KEGG:04744	4.84e-11	10.3148	27	45	8	8790	RHO,GNAT1,GNB1,GUCY2E,GNAT2,PDE6A,SAG,PDE6B
KEGG	Salmonella infection	KEGG:05132	5.49e-11	10.2602	251	11	9	8790	TUBA1B,GAPDH,TUBA4A,TUBB5,TUBB2B,TUBB2A,TUBB3,TUBB6,DYNC1H1
KEGG	Gap junction	KEGG:04540	7.52e-11	10.124	86	10	7	8790	TUBA1B,TUBA4A,TUBB5,TUBB2B,TUBB2A,TUBB3,TUBB6
KEGG	Phagosome	KEGG:04145	2.88e-10	9.54064	173	11	8	8790	TUBA1B,TUBA4A,TUBB5,TUBB2B,TUBB2A,TUBB3,TUBB6,DYNC1H1
KEGG	Diabetic cardiomyopathy	KEGG:05415	1.17438e-06	5.93019	204	135	17	8790	GAPDH,SLC25A4,ATP5A1,VDAC1,ATP5B,UQCRC2,SLC25A5,VDAC2,ATP2A2,VDAC3,CAMK2D,CAMK2B,NDUFA4,SLC2A1,CAMK2G,ATP5C1,COX4I1
KEGG	cGMP-PKG signaling pathway	KEGG:04022	0.000102588	3.9889	170	72	10	8790	SLC25A4,ATP1A3,VDAC1,ATP1A1,SLC25A5,VDAC2,ATP2A2,GNAI2,VDAC3,ATP1B2
KEGG	Gastric acid secretion	KEGG:04971	0.000375213	3.42572	75	110	8	8790	ATP1A3,ATP1A1,GNAI2,ATP1B2,CAMK2D,CAMK2B,ATP1A2,CAMK2G
KEGG	Ferroptosis	KEGG:04216	0.000472729	3.32539	40	99	6	8790	VDAC2,ACSL6,VDAC3,PCBP1,ACSL3,SLC3A2
KEGG	Endocrine and other factor-regulated calcium reabsorption	KEGG:04961	0.000584561	3.23317	61	192	9	8790	CLTC,ATP1A3,ATP1A1,DNM1,DNM3,ATP1B2,ATP1A2,ATP2B1,ATP2B2
KEGG	Necroptosis	KEGG:04217	0.000733221	3.13476	174	87	10	8790	SLC25A4,VDAC1,SLC25A5,HSP90AB1,HSP90AA1,VDAC2,DNM1L,VDAC3,CAMK2D,CAMK2B
KEGG	Insulin secretion	KEGG:04911	0.00105309	2.97753	86	110	8	8790	ATP1A3,ATP1A1,ATP1B2,CAMK2D,CAMK2B,SLC2A1,ATP1A2,CAMK2G
KEGG	Synaptic vesicle cycle	KEGG:04721	0.0103177	1.98642	77	169	8	8790	CLTC,NSF,DNM1,DNM3,SLC1A3,ATP6V1H,ATP6V1A,STXBP1
KEGG	Adrenergic signaling in cardiomyocytes	KEGG:04261	0.0104257	1.9819	151	110	9	8790	ATP1A3,ATP1A1,ATP2A2,GNAI2,ATP1B2,CAMK2D,CAMK2B,ATP1A2,CAMK2G
KEGG	Proximal tubule bicarbonate reclamation	KEGG:04964	0.0131977	1.8795	22	109	4	8790	ATP1A3,ATP1A1,ATP1B2,ATP1A2
KEGG	Pancreatic secretion	KEGG:04972	0.0177862	1.74992	114	192	10	8790	ATP1A3,ATP1A1,ATP2A2,ATP1B2,PRSS2,ATP1A2,TRY10,TRY5,ATP2B1,ATP2B2
KEGG	Spinocerebellar ataxia	KEGG:05017	0.0181292	1.74162	141	34	5	8790	SLC25A4,VDAC1,SLC25A5,VDAC2,ATP2A2
KEGG	Aldosterone synthesis and secretion	KEGG:04925	0.02486	1.6045	101	110	7	8790	ATP1A3,ATP1A1,ATP1B2,CAMK2D,CAMK2B,ATP1A2,CAMK2G
KEGG	Antigen processing and presentation	KEGG:04612	0.0275309	1.56018	82	63	5	8790	HSPA8,HSP90AB1,HSP90AA1,CANX,HSPA5
KEGG	Thyroid hormone synthesis	KEGG:04918	0.0283496	1.54745	74	109	6	8790	ATP1A3,ATP1A1,CANX,HSPA5,ATP1B2,ATP1A2
KEGG	Carbohydrate digestion and absorption	KEGG:04973	0.0312222	1.50554	48	111	5	8790	ATP1A3,ATP1A1,ATP1B2,ATP1A2,HK1
KEGG	Cardiac muscle contraction	KEGG:04260	0.0317059	1.49886	87	34	4	8790	ATP1A3,ATP1A1,UQCRC2,ATP2A2
KEGG	Estrogen signaling pathway	KEGG:04915	0.0424656	1.37196	134	65	6	8790	HSPA8,HSP90AB1,HSP90AA1,GNAO1,KRT10,GNAI2
