# Supplementary material for: Network biology analysis of P23H rhodopsin interactome identifies protein and mRNA quality control mechanisms
Source: Sci Rep. 2022 Oct 18;12:17405. doi: 10.1038/s41598-022-22316-8 (PMC9579138; doi:10.1038/s41598-022-22316-8)
Supplement: Supplementary file 5 — Supplementary Information 5. [file 41598_2022_22316_MOESM5_ESM.xlsx]

## Sheet: GO MF
source	term_name	term_id	adjusted_p_value	negative_log10_of_adjusted_p_value	term_size	query_size	intersection_size	effective_domain_size	intersections
GO:MF	structural constituent of ribosome	GO:0003735	2.07e-13	12.6845	123	224	19	18460	RPS11,RPS8,RPL24,RPL30,RPLP0,RPS6,RPS14,RPS4X,RPL13,RPS16,RPS25,RPL7,RPL12,RPS23,RPL9,RPL15,RPL22,RPL19,RPS27L
GO:MF	structural constituent of cytoskeleton	GO:0005200	2.94e-13	12.5315	63	224	15	18460	TUBB2A,TUBA1B,TUBB3,TUBB4B,ACTB,ACTG1,PLEC,GFAP,INA,SYNM,NEFL,CAMK2B,SPTBN1,KRT16,ADD3
GO:MF	ubiquitin protein ligase binding	GO:0031625	2.81e-11	10.5506	283	224	24	18460	TUBA1B,HSPA5,HSPA8,ACTG1,UBB,UBA52,RPS27A,SLC25A5,VCP,ERLIN2,PCBP2,YWHAZ,HSP90AA1,DNM1L,RTN4,HSP90AB1,CKB,HSPA9,HSPD1,MFN2,CUL4B,CUL4A,TCP1,CUL1
GO:MF	ubiquitin-like protein ligase binding	GO:0044389	9.4e-11	10.0268	299	224	24	18460	TUBA1B,HSPA5,HSPA8,ACTG1,UBB,UBA52,RPS27A,SLC25A5,VCP,ERLIN2,PCBP2,YWHAZ,HSP90AA1,DNM1L,RTN4,HSP90AB1,CKB,HSPA9,HSPD1,MFN2,CUL4B,CUL4A,TCP1,CUL1
GO:MF	guanyl ribonucleotide binding	GO:0032561	8.99e-09	8.0464	220	224	19	18460	TUBB2A,TUBA1B,TUBB3,TUBB4B,ARF3,ARF1,RHOT1,RAB18,HSP90AA1,GNAO1,HSP90AB1,ARL6,CNGA1,MFN2,RAB5C,RAB5B,RAB5A,CNGA3,ARF2
GO:MF	guanyl nucleotide binding	GO:0019001	9.73e-09	8.01199	221	224	19	18460	TUBB2A,TUBA1B,TUBB3,TUBB4B,ARF3,ARF1,RHOT1,RAB18,HSP90AA1,GNAO1,HSP90AB1,ARL6,CNGA1,MFN2,RAB5C,RAB5B,RAB5A,CNGA3,ARF2
GO:MF	structural constituent of synapse	GO:0098918	6.84e-07	6.16484	30	224	8	18460	ACTB,ACTG1,INA,NEFL,CTBP2,DNM3,CAMK2B,MPP2
GO:MF	structural constituent of postsynapse	GO:0099186	1.82709e-06	5.73824	22	224	7	18460	ACTB,ACTG1,INA,NEFL,DNM3,CAMK2B,MPP2
GO:MF	unfolded protein binding	GO:0051082	5.58139e-06	5.25326	72	224	10	18460	HSPA5,HSPA8,UGGT1,HSP90AA1,HSP90AB1,DNAJB11,HSPA9,ERLEC1,TCP1,HSP90B1
GO:MF	double-stranded RNA binding	GO:0003725	1.39264e-05	4.85616	79	224	10	18460	TUBA1B,TUBB4B,CLTC,DDX3X,EIF4A1,HNRNPU,SLC3A2,HSP90AB1,HSPD1,ELAVL1
GO:MF	P-type ion transporter activity	GO:0015662	1.55557e-05	4.80811	29	224	7	18460	ATP1A3,ATP1A1,ATP2A2,ATP1B2,ATP2B2,ATP2B3,ATP2B1
GO:MF	P-type transmembrane transporter activity	GO:0140358	1.55557e-05	4.80811	29	224	7	18460	ATP1A3,ATP1A1,ATP2A2,ATP1B2,ATP2B2,ATP2B3,ATP2B1
GO:MF	ATPase-coupled cation transmembrane transporter activity	GO:0019829	3.0784e-05	4.51167	47	224	8	18460	ATP1A3,ATP1A1,ATP5B,ATP2A2,ATP1B2,ATP2B2,ATP2B3,ATP2B1
GO:MF	GTP binding	GO:0005525	3.22888e-05	4.49095	191	224	14	18460	TUBB2A,TUBA1B,TUBB3,TUBB4B,ARF3,ARF1,RHOT1,HSP90AA1,GNAO1,HSP90AB1,ARL6,MFN2,RAB5A,ARF2
GO:MF	protein folding chaperone	GO:0044183	3.25241e-05	4.4878	32	224	7	18460	HSPA5,HSPA8,HSP90AA1,HSP90AB1,HSPA9,FKBP8,TCP1
GO:MF	structural constituent of postsynaptic actin cytoskeleton	GO:0098973	3.70742e-05	4.43093	5	224	4	18460	ACTB,ACTG1,INA,CAMK2B
GO:MF	ATP binding	GO:0005524	4.08443e-05	4.38887	293	224	17	18460	HSPA5,HSPA8,ATP1A1,ATP5A1,MYH10,ATP5B,ATP2A2,MYO5A,VCP,ACTC1,HNRNPU,MYH14,GLUL,HSP90AA1,HSP90AB1,HSPA9,ATP2B2
GO:MF	poly(A) binding	GO:0008143	0.000154613	3.81075	25	224	6	18460	DDX3X,HNRNPU,PABPC6,PABPC1,PABPC2,SYNCRIP
GO:MF	ATPase-coupled transmembrane transporter activity	GO:0042626	0.000252712	3.59737	107	224	10	18460	ATP1A3,ATP1A1,ATP5B,ATP2A2,ATP1B2,SLC12A5,ABCA4,ATP2B2,ATP2B3,ATP2B1
GO:MF	primary active transmembrane transporter activity	GO:0015399	0.000300227	3.52255	109	224	10	18460	ATP1A3,ATP1A1,ATP5B,ATP2A2,ATP1B2,SLC12A5,ABCA4,ATP2B2,ATP2B3,ATP2B1
GO:MF	nucleoside-triphosphatase activity	GO:0017111	0.000442762	3.35383	309	224	16	18460	DYNC1H1,MYH10,DNM1,MYO5A,DDX3X,MYH14,RHOT1,DNM3,RAB18,DNM1L,GNAO1,EEF1A2,MFN2,RAB5C,RAB5B,RAB5A
GO:MF	poly-purine tract binding	GO:0070717	0.00073693	3.13257	32	224	6	18460	DDX3X,HNRNPU,PABPC6,PABPC1,PABPC2,SYNCRIP
GO:MF	P-type calcium transporter activity	GO:0005388	0.00148435	2.82846	10	224	4	18460	ATP2A2,ATP2B2,ATP2B3,ATP2B1
GO:MF	ADP binding	GO:0043531	0.0017972	2.7454	37	224	6	18460	HSPA8,ATP1A1,ATP5A1,MYH10,ATP5B,VCP
GO:MF	active transmembrane transporter activity	GO:0022804	0.00179862	2.74506	267	224	14	18460	ATP1A3,ATP1A1,ATP5B,SLC25A4,ATP2A2,SLC25A5,ATP1B2,SLC25A11,SLC12A5,SLC25A3,ABCA4,ATP2B2,ATP2B3,ATP2B1
GO:MF	protein C-terminus binding	GO:0008022	0.00461563	2.33577	215	224	12	18460	UBE2I,CLTC,DNM1,ATP2A2,NSF,NEDD4,NEFL,ATP2B2,PHB,TOP2B,PABPC1,CNGA3
GO:MF	GTPase activity	GO:0003924	0.00530305	2.27547	218	224	12	18460	DNM1,DDX3X,RHOT1,DNM3,RAB18,DNM1L,GNAO1,EEF1A2,MFN2,RAB5C,RAB5B,RAB5A
GO:MF	mRNA 3'-UTR binding	GO:0003730	0.00570616	2.24366	92	224	8	18460	PCBP1,HNRNPU,HNRNPR,PABPC6,ELAVL1,PABPC1,TARDBP,PABPC2
GO:MF	active ion transmembrane transporter activity	GO:0022853	0.00963173	2.0163	195	224	11	18460	ATP1A3,ATP1A1,ATP5B,SLC25A4,ATP2A2,SLC25A5,ATP1B2,SLC12A5,ATP2B2,ATP2B3,ATP2B1
GO:MF	disordered domain specific binding	GO:0097718	0.0137529	1.86161	32	224	5	18460	CLTC,MYO5A,HSP90AA1,HSP90AB1,FKBP8
GO:MF	large ribosomal subunit rRNA binding	GO:0070180	0.0211078	1.67556	7	224	3	18460	RPLP0,RPL12,RPL19
GO:MF	ankyrin binding	GO:0030506	0.0251411	1.59962	19	224	4	18460	ATP1A1,PLEC,CLTC,SPTBN1
GO:MF	single-stranded RNA binding	GO:0003727	0.0345068	1.46209	88	224	7	18460	DDX3X,HNRNPU,HNRNPF,PABPC6,PABPC1,PABPC2,SYNCRIP
GO:MF	anion transmembrane transporter activity	GO:0008509	0.0380677	1.41944	267	224	12	18460	SLC25A4,SLC25A5,VDAC1,SLC2A1,SLC25A11,SLC12A5,SFXN3,SLC3A2,VDAC2,SLC25A22,SLC25A12,SFXN5
GO:MF	glutamate receptor binding	GO:0035254	0.0403963	1.39366	63	224	6	18460	CANX,NSF,NEDD4,DNM3,ATP2B2,RAPSN
GO:MF	nitric-oxide synthase binding	GO:0050998	0.0461109	1.3362	22	224	4	18460	ACTB,DNM1,CAMK2D,DNM3
GO:MF	organic anion transmembrane transporter activity	GO:0008514	0.0483795	1.31534	158	224	9	18460	SLC25A4,SLC25A5,SLC2A1,SLC25A11,SFXN3,SLC3A2,SLC25A22,SLC25A12,SFXN5
GO:MF	P-type sodium transporter activity	GO:0008554	0.0497552	1.30316	9	224	3	18460	ATP1A3,ATP1A1,ATP1B2
GO:MF	P-type sodium:potassium-exchanging transporter activity	GO:0005391	0.0497552	1.30316	9	224	3	18460	ATP1A3,ATP1A1,ATP1B2

## Sheet: GO BP
source	term_name	term_id	adjusted_p_value	negative_log10_of_adjusted_p_value	term_size	query_size	intersection_size	effective_domain_size	intersections
GO:BP	mitochondrial transport	GO:0006839	8.13e-07	6.08967	203	227	17	18908	ATP5A1,ATP5B,SLC25A4,SLC25A5,VDAC1,ATP5C1,SFXN3,RHOT1,VDAC2,YWHAZ,HSP90AA1,SLC25A22,SLC25A12,SFXN5,HSPD1,MFN2,TIMM50
GO:BP	mitochondrial transmembrane transport	GO:1990542	1.07603e-06	5.96818	87	227	12	18908	ATP5A1,ATP5B,SLC25A4,SLC25A5,VDAC1,ATP5C1,SFXN3,SLC25A22,SLC25A12,SFXN5,HSPD1,TIMM50
GO:BP	cytoplasmic translation	GO:0002181	9.10437e-05	4.04075	81	227	10	18908	EIF4A1,RPL24,RPL30,RPLP0,RPS23,RPL9,RPL15,RPL22,RPL19,ZC3H15
GO:BP	synaptic vesicle recycling	GO:0036465	0.00049657	3.30402	74	227	9	18908	CANX,ACTB,ACTG1,CLTC,DNM1,DNM3,DNM1L,RAB5A,AP3D1
GO:BP	viral genome replication	GO:0019079	0.00108799	2.96337	105	227	10	18908	HSPA8,DDX3X,VCP,PCBP1,PCBP2,HACD3,PHB,TOP2B,PABPC1,RAB5A
GO:BP	protein folding	GO:0006457	0.00164851	2.78291	137	227	11	18908	HSPA5,HSPA8,CANX,HSP90AA1,HSP90AB1,HSPA9,FKBP8,HSPD1,ERP44,TCP1,HSP90B1
GO:BP	vesicle-mediated transport in synapse	GO:0099003	0.00173114	2.76167	232	227	14	18908	CANX,ACTB,ACTG1,CLTC,DNM1,ATP2A2,NEDD4,CTBP2,DNM3,DNM1L,ATAD1,RAB5A,STXBP1,AP3D1
GO:BP	detection of visible light	GO:0009584	0.00261557	2.58243	30	227	6	18908	RHO,GUCY2F,PRPH2,ROM1,RS1,CRB1
GO:BP	protein refolding	GO:0042026	0.00360026	2.44367	18	227	5	18908	HSPA5,HSPA8,HSP90AA1,HSPA9,HSPD1
GO:BP	visual perception	GO:0007601	0.00599926	2.2219	99	227	9	18908	RHO,GUCY2F,PRPH2,MYO5A,ROM1,RS1,CRB1,ABCA4,RDH12
GO:BP	mitochondrial membrane organization	GO:0007006	0.00769473	2.11381	102	227	9	18908	SLC25A4,SLC25A5,RHOT1,IMMT,VDAC2,HSP90AA1,MFN2,TIMM50,CHCHD3
GO:BP	sensory perception of light stimulus	GO:0050953	0.00904077	2.04379	104	227	9	18908	RHO,GUCY2F,PRPH2,MYO5A,ROM1,RS1,CRB1,ABCA4,RDH12
GO:BP	ribosome biogenesis	GO:0042254	0.0101655	1.99287	233	227	13	18908	RPS8,DDX3X,RPL24,RPLP0,RPS6,RPS14,RPS16,RPS25,GLUL,RPL7,CUL4B,CUL4A,RPS27L
GO:BP	response to endoplasmic reticulum stress	GO:0034976	0.0101655	1.99287	233	227	13	18908	HSPA5,CANX,OS9,DDX3X,SEL1L,VCP,ERLIN2,UGGT1,ERLEC1,TMX1,SEC16A,ERP44,HSP90B1
GO:BP	viral RNA genome replication	GO:0039694	0.0134632	1.87085	23	227	5	18908	PCBP1,PCBP2,PHB,TOP2B,RAB5A
GO:BP	synaptic vesicle cycle	GO:0099504	0.0152449	1.81687	206	227	12	18908	CANX,ACTB,ACTG1,CLTC,DNM1,ATP2A2,CTBP2,DNM3,DNM1L,RAB5A,STXBP1,AP3D1
GO:BP	protein exit from endoplasmic reticulum	GO:0032527	0.0152955	1.81544	40	227	6	18908	OS9,SEL1L,VCP,ERLEC1,SEC16A,HSP90B1
GO:BP	response to topologically incorrect protein	GO:0035966	0.0178952	1.74726	113	227	9	18908	HSPA5,HSPA8,CANX,VCP,UGGT1,HSP90AA1,HSPA9,HSPD1,ERP44
GO:BP	viral life cycle	GO:0019058	0.0185289	1.73215	210	227	12	18908	HSPA8,TRIM21,DDX3X,VCP,PCBP1,PCBP2,HACD3,HSP90AB1,PHB,TOP2B,PABPC1,RAB5A
GO:BP	synaptic vesicle budding	GO:0070142	0.0185718	1.73115	12	227	4	18908	DNM1,ARF1,DNM3,AP3D1
GO:BP	cellular potassium ion homeostasis	GO:0030007	0.0185718	1.73115	12	227	4	18908	ATP1A3,ATP1A1,ATP1B2,CAMK2D
GO:BP	photoreceptor cell outer segment organization	GO:0035845	0.0185718	1.73115	12	227	4	18908	PRPH2,ROM1,CRB1,CDHR1
GO:BP	photoreceptor cell maintenance	GO:0045494	0.0204894	1.68847	42	227	6	18908	RHO,ATP1B2,SLC2A1,CRB1,ABCA4,CDHR1
GO:BP	retrograde protein transport, ER to cytosol	GO:0030970	0.0208455	1.68099	25	227	5	18908	OS9,SEL1L,VCP,ERLEC1,HSP90B1
GO:BP	endoplasmic reticulum to cytosol transport	GO:1903513	0.0208455	1.68099	25	227	5	18908	OS9,SEL1L,VCP,ERLEC1,HSP90B1
GO:BP	intermediate filament cytoskeleton organization	GO:0045104	0.0235749	1.62755	43	227	6	18908	PLEC,GFAP,INA,NEFL,NES,KRT16
GO:BP	presynaptic endocytosis	GO:0140238	0.0252572	1.59762	65	227	7	18908	CANX,ACTB,ACTG1,CLTC,DNM1,DNM3,DNM1L
GO:BP	synaptic vesicle endocytosis	GO:0048488	0.0252572	1.59762	65	227	7	18908	CANX,ACTB,ACTG1,CLTC,DNM1,DNM3,DNM1L
GO:BP	receptor internalization	GO:0031623	0.0254472	1.59436	118	227	9	18908	CLTC,DNM1,SAG,NSF,NEDD4,ARF1,DNM3,ATAD1,RAB5A
GO:BP	intermediate filament-based process	GO:0045103	0.0270254	1.56823	44	227	6	18908	PLEC,GFAP,INA,NEFL,NES,KRT16
GO:BP	ERAD pathway	GO:0036503	0.0275471	1.55992	91	227	8	18908	HSPA5,OS9,SEL1L,VCP,ERLIN2,UGGT1,ERLEC1,HSP90B1
GO:BP	ribonucleoprotein complex biogenesis	GO:0022613	0.0285121	1.54497	336	227	15	18908	RPS8,DDX3X,RPL24,RPLP0,RPS6,RPS14,RPS16,RPS25,GLUL,HSP90AA1,RPL7,HSP90AB1,CUL4B,CUL4A,RPS27L
GO:BP	metal ion export	GO:0070839	0.0308728	1.51042	45	227	6	18908	ATP1A3,ATP1A1,ATP1B2,RGS9,ATP2B3,ATP2B1
GO:BP	positive regulation of mitophagy	GO:1901526	0.0335527	1.47427	5	227	3	18908	SLC25A4,SLC25A5,VDAC1
GO:BP	mesenchyme migration	GO:0090131	0.0335527	1.47427	5	227	3	18908	ACTA2,ACTC1,ACTG2
GO:BP	mitophagy	GO:0000423	0.0374446	1.42661	28	227	5	18908	SLC25A4,SLC25A5,VDAC1,HUWE1,MFN2
GO:BP	potassium ion homeostasis	GO:0055075	0.0374446	1.42661	28	227	5	18908	ATP1A3,ATP1A1,ATP1B2,SLC12A5,CAMK2D
GO:BP	vesicle localization	GO:0051648	0.0388184	1.41096	156	227	10	18908	DYNC1H1,DNM1,MYO5A,ARF1,DPYSL2,DNM3,DCTN1,USO1,SEC16A,AP3D1
GO:BP	ubiquitin-dependent ERAD pathway	GO:0030433	0.0453944	1.343	71	227	7	18908	HSPA5,OS9,SEL1L,VCP,ERLIN2,ERLEC1,HSP90B1

## Sheet: GO CC
source	term_name	term_id	adjusted_p_value	negative_log10_of_adjusted_p_value	term_size	query_size	intersection_size	effective_domain_size	intersections
GO:CC	myelin sheath	GO:0043209	3.31e-41	40.4805	202	234	45	18812	TUBA1B,HSPA5,ATP1A3,TUBB4B,HSPA8,ATP1A1,CANX,ACTB,ACTG1,ATP5A1,UBB,UBA52,RPS27A,ATP5B,SLC25A4,CLTC,DNM1,SLC25A5,GFAP,VDAC1,NSF,ATP5C1,INA,VCP,MYH14,NEFL,IMMT,SLC25A3,DPYSL2,VDAC2,GLUL,HSP90AA1,RTN4,GNAO1,CKB,UQCRC2,HSPA9,EEF1A2,SLC25A12,PHB,SPTAN1,HSPD1,TCP1,STXBP1,GDI1
GO:CC	synapse	GO:0045202	1.1e-27	26.9573	1263	232	73	18812	ATP1A3,HSPA8,ATP1A1,CANX,ACTB,ACTG1,DMXL2,MYH10,UBE2I,UBA52,CLTC,DNM1,ATP2A2,HNRNPH2,MYO5A,VDAC1,ATP1B2,SLC2A1,NSF,RAB18,INA,VCP,RS1,RPL24,NEDD4,ACTC1,RPL30,RPLP0,ARF1,SLC3A2,NEFL,MAP4,PCBP2,CAMK2D,RPS14,RGS9,HNRNPR,RPS4X,DPYSL2,CTBP2,VDAC2,DNM3,CAMK2B,RPS3A,YWHAZ,RPS25,GLUL,RPL7,RPL12,DNM1L,RPS23,RTN4,RPL9,SPTBN1,ATP2B2,EEF1A2,PSMC2,CAPRIN1,PHB,CNGA1,RPL22,ATP2B3,ATP2B1,RAB5C,ATAD1,RAB5B,ELAVL1,…
GO:CC	cell junction	GO:0030054	4.07e-21	20.3907	1791	232	77	18812	RHO,ATP1A3,HSPA8,ATP1A1,CANX,ACTB,ACTG1,DMXL2,MYH10,UBE2I,PLEC,UBA52,CLTC,DNM1,ATP2A2,HNRNPH2,MYO5A,VDAC1,ATP1B2,SLC2A1,NSF,RAB18,INA,VCP,RS1,RPL24,NEDD4,ACTC1,CRB1,RPL30,RPLP0,ARF1,SLC3A2,NEFL,MAP4,PCBP2,CAMK2D,RPS14,RGS9,HNRNPR,RPS4X,DPYSL2,CTBP2,VDAC2,DNM3,CAMK2B,RPS3A,YWHAZ,RPS25,GLUL,RPL7,RPL12,DNM1L,RPS23,RTN4,RPL9,SPTBN1,ATP2B2,EEF1A2,PSMC2,CAPRIN1,PHB,SPTAN1,CNGA1,RPL22,ATP2B3,ATP2B1,RAB5…
GO:CC	cytosolic ribosome	GO:0022626	1.49e-19	18.8263	106	241	23	18812	UBA52,RPS27A,RPS11,RPS8,DDX3X,RPL24,RPL30,RPLP0,RPS6,RPS14,RPS4X,RPS3A,RPL13,RPS16,RPS25,RPL7,RPL12,RPS23,RPL9,RPL15,RPL22,RPL19,RPS27L
GO:CC	protein-containing complex	GO:0032991	5.36e-18	17.271	4759	241	128	18812	HSPA5,SERPINA5,ATP1A3,TUBB4B,DYNC1H1,HSPA8,ATP1A1,CANX,ACTB,ACTG1,ATP5A1,DMXL2,MYH10,UBE2I,HNRNPH1,UBA52,KXD1,RPS27A,ATP5B,SLC25A4,CLTC,DNM1,ATP2A2,SLC25A5,RPS11,HNRNPH2,MYO5A,VDAC1,ATP1B2,RPS8,DDX3X,SEL1L,ATP5C1,DDX17,VCP,MRPL14,RPL24,NEDD4,ACTA2,ACTC1,ACTG2,ERLIN2,HNRNPU,MYH14,ADNP,CRB1,KDM1A,RBM14,RPL30,RPLP0,ARF1,SLC3A2,IMMT,RPS6,CAMK2D,RPS14,UGGT1,HNRNPR,SFPQ,RPS4X,DPYSL2,CTBP2,RACK1,DNM3,CA…
GO:CC	cytoplasm	GO:0005737	4.9e-16	15.3102	9498	248	192	18812	RHO,TUBB2A,TUBA1B,TUBB3,HSPA5,SERPINA5,GUCY2E,ATP1A3,TUBB4B,DYNC1H1,HSPA8,ATP1A1,CANX,ACTB,ACTG1,ATP5A1,DMXL2,MYH10,UBE2I,PLEC,OS9,UBB,HNRNPH1,UBA52,KXD1,RPS27A,ATP5B,SLC25A4,CLTC,KRT5,DNM1,ATP2A2,POLDIP3,SLC25A5,GFAP,RPS11,HNRNPH2,MYO5A,VDAC1,ATP1B2,SLC2A1,SLC25A11,RPS8,DDX3X,D1PAS1,NSF,EIF4A1,SEL1L,ATP5C1,RAB18,RCN2,INA,DDX17,VCP,MRPL14,PCBP1,RPL24,NEDD4,CRMP1,ACTA2,ACTC1,ACTG2,SYNM,ERLIN2,HNRN…
GO:CC	ribosome	GO:0005840	5.47e-16	15.2622	209	193	24	18812	CANX,UBA52,RPS27A,RPS11,RPS8,DDX3X,MRPL14,RPL24,RPL30,RPLP0,RPS6,RPS14,RPS4X,RACK1,RPS3A,RPL13,RPS16,RPS25,RPL7,RPL12,RPS23,RPL9,RPL15,RPL22
GO:CC	ribosomal subunit	GO:0044391	5.57e-16	15.2545	187	241	25	18812	UBA52,RPS27A,RPS11,RPS8,DDX3X,MRPL14,RPL24,RPL30,RPLP0,RPS6,RPS14,RPS4X,RACK1,RPS3A,RPL13,RPS16,RPS25,RPL7,RPL12,RPS23,RPL9,RPL15,RPL22,RPL19,RPS27L
GO:CC	intracellular non-membrane-bounded organelle	GO:0043232	1.74e-15	14.7599	3627	232	102	18812	TUBB2A,TUBA1B,TUBB3,TUBB4B,DYNC1H1,HSPA8,CANX,ACTB,ACTG1,MYH10,UBE2I,PLEC,UBA52,RPS27A,KRT77,ATP5B,CLTC,KRT5,DNM1,POLDIP3,SLC25A5,GFAP,RPS11,MYO5A,VDAC1,SLC2A1,RPS8,DDX3X,D1PAS1,RAB18,RCN2,INA,VCP,MRPL14,PCBP1,TMPO,RPL24,CRMP1,ACTA2,ACTC1,ACTG2,SYNM,HNRNPU,MYH14,KDM1A,RPL30,RPLP0,ARF1,NEFL,RPS6,MAP4,RPS14,SFPQ,RPS4X,DPYSL2,RACK1,VDAC2,DNM3,CAMK2B,RBM39,RPS3A,RPL13,RPS16,RPS25,PYGM,RPL7,RPL12,DNM1…
GO:CC	supramolecular complex	GO:0099080	2.24e-15	14.6502	925	185	43	18812	TUBB2A,TUBA1B,TUBB3,TUBB4B,DYNC1H1,HSPA8,ACTB,ACTG1,MYH10,PLEC,CLTC,KRT5,POLDIP3,GFAP,MYO5A,SLC2A1,DDX3X,D1PAS1,INA,VCP,PCBP1,ACTA2,ACTC1,ACTG2,SYNM,HNRNPU,MYH14,RPLP0,ARF1,NEFL,RPS6,DPYSL2,PYGM,RPL7,DNM1L,NES,SPTBN1,DCTN1,PSMC2,CAPRIN1,RPL15,SPTAN1,ARL6
GO:CC	non-membrane-bounded organelle	GO:0043228	2.44e-15	14.6122	3644	232	102	18812	TUBB2A,TUBA1B,TUBB3,TUBB4B,DYNC1H1,HSPA8,CANX,ACTB,ACTG1,MYH10,UBE2I,PLEC,UBA52,RPS27A,KRT77,ATP5B,CLTC,KRT5,DNM1,POLDIP3,SLC25A5,GFAP,RPS11,MYO5A,VDAC1,SLC2A1,RPS8,DDX3X,D1PAS1,RAB18,RCN2,INA,VCP,MRPL14,PCBP1,TMPO,RPL24,CRMP1,ACTA2,ACTC1,ACTG2,SYNM,HNRNPU,MYH14,KDM1A,RPL30,RPLP0,ARF1,NEFL,RPS6,MAP4,RPS14,SFPQ,RPS4X,DPYSL2,RACK1,VDAC2,DNM3,CAMK2B,RBM39,RPS3A,RPL13,RPS16,RPS25,PYGM,RPL7,RPL12,DNM1…
GO:CC	ribonucleoprotein complex	GO:1990904	4.82e-15	14.3171	654	226	40	18812	HSPA8,ACTB,MYH10,HNRNPH1,UBA52,RPS27A,RPS11,HNRNPH2,MYO5A,RPS8,DDX3X,DDX17,MRPL14,RPL24,HNRNPU,RPL30,RPLP0,RPS6,RPS14,HNRNPR,RPS4X,RACK1,RPS3A,RPL13,RPS16,RPS25,RPL7,RPL12,MYEF2,RPS23,RPL9,HNRNPF,RPL15,RPL22,TOP2B,PABPC6,ELAVL1,PABPC1,RPL19,PABPC2
GO:CC	postsynapse	GO:0098794	5.57e-15	14.2544	644	254	42	18812	ATP1A3,HSPA8,ATP1A1,CANX,ACTB,ACTG1,MYH10,DNM1,HNRNPH2,MYO5A,NSF,INA,NEDD4,RPL30,RPLP0,ARF1,NEFL,MAP4,PCBP2,RPS14,RGS9,DNM3,CAMK2B,YWHAZ,RPS25,RPL7,RPL12,RTN4,SPTBN1,ATP2B2,PSMC2,CAPRIN1,PHB,ATP2B1,ATAD1,ELAVL1,MPP2,RAB5A,RAPSN,STXBP1,AP3D1,ADD3
GO:CC	organelle	GO:0043226	4.6e-14	13.3371	11161	248	207	18812	RHO,TUBB2A,TUBA1B,TUBB3,HSPA5,SERPINA5,GUCY2E,ATP1A3,TUBB4B,DYNC1H1,HSPA8,ATP1A1,CCAR1,CANX,ACTB,ACTG1,ATP5A1,DMXL2,ZMYM2,MYH10,UBE2I,GUCY2F,PLEC,OS9,UBB,HNRNPH1,UBA52,RPS27A,KRT77,ATP5B,SLC25A4,CLTC,KRT5,PRPH2,DNM1,ATP2A2,POLDIP3,SLC25A5,GFAP,RPS11,SAG,HNRNPH2,MYO5A,VDAC1,SLC2A1,SLC25A11,RPS8,ROM1,DDX3X,D1PAS1,NSF,SEL1L,ATP5C1,RAB18,RCN2,INA,DDX17,VCP,MRPL14,PCBP1,TMPO,RPL24,CRMP1,ACTA2,ACTC1,AC…
GO:CC	cytosolic small ribosomal subunit	GO:0022627	5.37e-14	13.2701	42	140	12	18812	UBA52,RPS27A,RPS11,RPS8,DDX3X,RPS6,RPS14,RPS4X,RPS3A,RPS16,RPS25,RPS23
GO:CC	neuron projection	GO:0043005	1.73e-13	12.7625	1382	188	50	18812	RHO,TUBB3,GUCY2E,ATP1A3,DYNC1H1,HSPA8,CANX,ACTB,ACTG1,MYH10,UBE2I,GUCY2F,UBB,PRPH2,DNM1,SAG,MYO5A,ROM1,NSF,NEDD4,CRMP1,SLC12A5,MYH14,ADNP,RPLP0,NEFL,RPS6,MAP4,CAMK2D,ABCA4,RGS9,HNRNPR,DPYSL2,RACK1,DNM3,CAMK2B,GLUL,HSP90AA1,RTN4,GNAO1,HSP90AB1,CKB,PYGB,SPTBN1,DCTN1,ATP2B2,PSMC2,SPTAN1,CDHR1,CNGA1
GO:CC	supramolecular fiber	GO:0099512	3.96e-13	12.4021	653	185	34	18812	TUBB2A,TUBA1B,TUBB3,TUBB4B,DYNC1H1,HSPA8,ACTB,ACTG1,MYH10,PLEC,CLTC,KRT5,GFAP,MYO5A,SLC2A1,INA,ACTA2,ACTC1,ACTG2,SYNM,HNRNPU,MYH14,ARF1,NEFL,DPYSL2,PYGM,RPL7,DNM1L,NES,SPTBN1,DCTN1,RPL15,SPTAN1,ARL6
GO:CC	supramolecular polymer	GO:0099081	5.43e-13	12.2651	660	185	34	18812	TUBB2A,TUBA1B,TUBB3,TUBB4B,DYNC1H1,HSPA8,ACTB,ACTG1,MYH10,PLEC,CLTC,KRT5,GFAP,MYO5A,SLC2A1,INA,ACTA2,ACTC1,ACTG2,SYNM,HNRNPU,MYH14,ARF1,NEFL,DPYSL2,PYGM,RPL7,DNM1L,NES,SPTBN1,DCTN1,RPL15,SPTAN1,ARL6
GO:CC	neuron to neuron synapse	GO:0098984	2.21e-12	11.6557	395	178	26	18812	ATP1A3,HSPA8,ATP1A1,ACTB,DNM1,HNRNPH2,ATP1B2,NSF,RS1,RPL30,RPLP0,ARF1,MAP4,PCBP2,RPS14,RGS9,DNM3,CAMK2B,YWHAZ,RPS25,RPL7,RPL12,RTN4,SPTBN1,ATP2B2,PHB
GO:CC	small ribosomal subunit	GO:0015935	2.36e-12	11.6268	73	140	13	18812	UBA52,RPS27A,RPS11,RPS8,DDX3X,RPS6,RPS14,RPS4X,RACK1,RPS3A,RPS16,RPS25,RPS23
GO:CC	intracellular organelle	GO:0043229	2.53e-12	11.5968	10827	248	200	18812	RHO,TUBB2A,TUBA1B,TUBB3,HSPA5,SERPINA5,GUCY2E,ATP1A3,TUBB4B,DYNC1H1,HSPA8,ATP1A1,CCAR1,CANX,ACTB,ACTG1,ATP5A1,DMXL2,ZMYM2,MYH10,UBE2I,PLEC,OS9,UBB,HNRNPH1,UBA52,RPS27A,KRT77,ATP5B,SLC25A4,CLTC,KRT5,DNM1,ATP2A2,POLDIP3,SLC25A5,GFAP,RPS11,HNRNPH2,MYO5A,VDAC1,SLC2A1,SLC25A11,RPS8,DDX3X,D1PAS1,NSF,SEL1L,ATP5C1,RAB18,RCN2,INA,DDX17,VCP,MRPL14,PCBP1,TMPO,RPL24,CRMP1,ACTA2,ACTC1,ACTG2,SYNM,ERLIN2,HNRNPU…
GO:CC	plasma membrane bounded cell projection	GO:0120025	3.88e-12	11.4108	2090	188	60	18812	RHO,TUBB3,GUCY2E,ATP1A3,DYNC1H1,HSPA8,ATP1A1,CANX,ACTB,ACTG1,MYH10,UBE2I,GUCY2F,UBB,PRPH2,DNM1,ATP2A2,GFAP,SAG,MYO5A,ATP1B2,ROM1,NSF,NEDD4,CRMP1,ACTA2,ACTC1,ACTG2,SLC12A5,MYH14,ADNP,CRB1,RPLP0,NEFL,RPS6,MAP4,CAMK2D,ABCA4,RGS9,HNRNPR,DPYSL2,RACK1,DNM3,CAMK2B,GLUL,HSP90AA1,RTN4,GNAO1,LDHA,HSP90AB1,CKB,PYGB,SPTBN1,DCTN1,ATP2B2,PSMC2,SPTAN1,ARL6,CDHR1,CNGA1
GO:CC	photoreceptor inner segment	GO:0001917	7.76e-12	11.1101	62	138	12	18812	RHO,ATP1A3,HSPA8,DNM1,SAG,ATP1B2,SLC2A1,RS1,CRB1,RGS9,DNM3,RDH12
GO:CC	cell projection	GO:0042995	8.74e-12	11.0585	2128	188	60	18812	RHO,TUBB3,GUCY2E,ATP1A3,DYNC1H1,HSPA8,ATP1A1,CANX,ACTB,ACTG1,MYH10,UBE2I,GUCY2F,UBB,PRPH2,DNM1,ATP2A2,GFAP,SAG,MYO5A,ATP1B2,ROM1,NSF,NEDD4,CRMP1,ACTA2,ACTC1,ACTG2,SLC12A5,MYH14,ADNP,CRB1,RPLP0,NEFL,RPS6,MAP4,CAMK2D,ABCA4,RGS9,HNRNPR,DPYSL2,RACK1,DNM3,CAMK2B,GLUL,HSP90AA1,RTN4,GNAO1,LDHA,HSP90AB1,CKB,PYGB,SPTBN1,DCTN1,ATP2B2,PSMC2,SPTAN1,ARL6,CDHR1,CNGA1
GO:CC	intracellular anatomical structure	GO:0005622	4.27e-11	10.3698	12364	248	214	18812	RHO,TUBB2A,TUBA1B,TUBB3,HSPA5,SERPINA5,GUCY2E,ATP1A3,TUBB4B,DYNC1H1,HSPA8,ATP1A1,CCAR1,CANX,ACTB,ACTG1,ATP5A1,DMXL2,ZMYM2,MYH10,UBE2I,PLEC,OS9,UBB,HNRNPH1,UBA52,KXD1,RPS27A,KRT77,ATP5B,SLC25A4,CLTC,KRT5,DNM1,ATP2A2,POLDIP3,SLC25A5,GFAP,RPS11,HNRNPH2,MYO5A,VDAC1,ATP1B2,SLC2A1,SLC25A11,RPS8,DDX3X,D1PAS1,NSF,EIF4A1,SEL1L,ATP5C1,RAB18,RCN2,INA,DDX17,VCP,MRPL14,PCBP1,TMPO,RPL24,NEDD4,CRMP1,ACTA2,ACTC1…
GO:CC	organelle membrane	GO:0031090	6.63e-11	10.1784	2016	211	61	18812	RHO,HSPA5,SERPINA5,GUCY2E,ATP1A3,HSPA8,ATP1A1,CANX,ATP5A1,ATP5B,SLC25A4,CLTC,DNM1,ATP2A2,SLC25A5,GFAP,VDAC1,SLC25A11,ROM1,SEL1L,ATP5C1,VCP,TMPO,ERLIN2,SFXN3,ARF1,RHOT1,IMMT,SLC25A3,VDAC2,DNM3,RPN1,CPT1A,KDSR,SLC25A22,DNM1L,HACD3,RTN4,HSP90AB1,UQCRC2,HSD17B12,HUWE1,SLC25A12,TMX1,USO1,SEC16A,PHB,SFXN5,FKBP8,ARCN1,CDHR1,CNGA1,HSPD1,ERP44,LRIT1,EMD,MFN2,RAB5C,ATAD1,TIMM50,RAB5B
GO:CC	cell body	GO:0044297	1.33e-10	9.87536	736	167	31	18812	TUBB3,ATP1A3,DYNC1H1,HSPA8,CANX,MYH10,UBB,GFAP,MYO5A,ATP1B2,CRMP1,ACTA2,ACTC1,ACTG2,SLC12A5,ADNP,SLC3A2,RPS6,CAMK2D,DPYSL2,RACK1,CAMK2B,GLUL,HSP90AA1,RTN4,GNAO1,HSP90AB1,CKB,DCTN1,ATP2B2,EEF1A2
GO:CC	cytosol	GO:0005829	1.71e-10	9.76603	3448	247	93	18812	TUBA1B,HSPA5,HSPA8,ACTB,ACTG1,MYH10,UBE2I,PLEC,UBB,HNRNPH1,UBA52,KXD1,RPS27A,RPS11,HNRNPH2,MYO5A,SLC2A1,RPS8,DDX3X,NSF,VCP,PCBP1,RPL24,NEDD4,CRMP1,ERLIN2,RPL30,RPLP0,ARF1,RPS6,MAP4,PCBP2,CAMK2D,RPS14,RPS4X,DPYSL2,CTBP2,RACK1,CAMK2B,RPS3A,YWHAZ,RPN1,RPL13,RPS16,RPS25,GLUL,HSP90AA1,RPL7,RPL12,DNM1L,CAND1,RPS23,LDHA,FARSA,HSP90AB1,CKB,RPL9,HUWE1,HNRNPF,PSMC2,USO1,SEC16A,CAPRIN1,RPL15,FKBP8,ARL6,ARCN…
GO:CC	postsynaptic density	GO:0014069	2.13e-10	9.67263	364	178	23	18812	HSPA8,ATP1A1,ACTB,DNM1,HNRNPH2,NSF,RPL30,RPLP0,ARF1,MAP4,PCBP2,RPS14,RGS9,DNM3,CAMK2B,YWHAZ,RPS25,RPL7,RPL12,RTN4,SPTBN1,ATP2B2,PHB
GO:CC	asymmetric synapse	GO:0032279	2.82e-10	9.54953	369	178	23	18812	HSPA8,ATP1A1,ACTB,DNM1,HNRNPH2,NSF,RPL30,RPLP0,ARF1,MAP4,PCBP2,RPS14,RGS9,DNM3,CAMK2B,YWHAZ,RPS25,RPL7,RPL12,RTN4,SPTBN1,ATP2B2,PHB
GO:CC	glutamatergic synapse	GO:0098978	1.19e-09	8.92438	461	232	28	18812	HSPA8,CANX,ACTB,MYH10,DNM1,MYO5A,INA,VCP,NEDD4,ACTC1,ARF1,RGS9,CTBP2,DNM3,CAMK2B,YWHAZ,RTN4,SPTBN1,ATP2B2,CAPRIN1,PHB,RPL22,ATP2B3,ATP2B1,ATAD1,ELAVL1,MPP2,STXBP1
GO:CC	polymeric cytoskeletal fiber	GO:0099513	1.7e-09	8.76845	450	80	17	18812	TUBB2A,TUBA1B,TUBB3,TUBB4B,DYNC1H1,HSPA8,ACTB,ACTG1,PLEC,CLTC,KRT5,GFAP,MYO5A,INA,ACTC1,SYNM,HNRNPU
GO:CC	postsynaptic specialization	GO:0099572	1.73e-09	8.7617	403	178	23	18812	HSPA8,ATP1A1,ACTB,DNM1,HNRNPH2,NSF,RPL30,RPLP0,ARF1,MAP4,PCBP2,RPS14,RGS9,DNM3,CAMK2B,YWHAZ,RPS25,RPL7,RPL12,RTN4,SPTBN1,ATP2B2,PHB
GO:CC	somatodendritic compartment	GO:0036477	2.26e-09	8.646	961	171	34	18812	TUBB3,ATP1A3,DYNC1H1,HSPA8,CANX,MYH10,UBE2I,UBB,DNM1,MYO5A,NSF,NEDD4,CRMP1,SLC12A5,ADNP,RPLP0,SLC3A2,RPS6,CAMK2D,HNRNPR,DPYSL2,RACK1,DNM3,CAMK2B,GLUL,HSP90AA1,RTN4,GNAO1,HSP90AB1,CKB,DCTN1,ATP2B2,EEF1A2,PSMC2
GO:CC	presynapse	GO:0098793	5.83e-09	8.23456	529	232	29	18812	ATP1A3,HSPA8,CANX,ACTB,ACTG1,DMXL2,CLTC,DNM1,MYO5A,VDAC1,SLC2A1,NEFL,HNRNPR,DPYSL2,CTBP2,VDAC2,DNM3,GLUL,DNM1L,ATP2B2,PHB,CNGA1,RPL22,ATP2B3,ATP2B1,RAB5C,RAB5B,RAB5A,STXBP1
GO:CC	postsynaptic cytoskeleton	GO:0099571	1.11e-08	7.95476	14	92	6	18812	ACTB,ACTG1,MYH10,MYO5A,INA,NEFL
GO:CC	endoplasmic reticulum	GO:0005783	1.53e-08	7.81627	1403	199	44	18812	RHO,HSPA5,GUCY2E,ATP1A3,ATP1A1,CANX,OS9,ATP2A2,MYO5A,RPS8,SEL1L,RAB18,RCN2,VCP,RPL24,ERLIN2,RPLP0,RPS6,CAMK2D,ABCA4,UGGT1,RPN1,KDSR,RPL13,GLUL,PYGM,DNM1L,HACD3,RPS23,RTN4,HSD17B12,DNAJB11,ERLEC1,PGRMC2,ATP2B2,TMX1,USO1,SEC16A,FKBP8,ARCN1,HSPD1,ERP44,LRIT1,EMD
GO:CC	axon	GO:0030424	2.32e-08	7.63365	657	239	32	18812	TUBB3,ATP1A3,DYNC1H1,HSPA8,CANX,ACTB,ACTG1,MYH10,DNM1,MYO5A,CRMP1,MYH14,ADNP,NEFL,MAP4,CAMK2D,HNRNPR,DPYSL2,DNM3,GLUL,HSP90AA1,RTN4,HSP90AB1,PYGB,SPTBN1,DCTN1,SPTAN1,CNGA1,RAB5A,STXBP1,GDI1,CNGA3
GO:CC	envelope	GO:0031975	3.16e-08	7.50021	952	209	36	18812	DYNC1H1,CCAR1,ATP5A1,UBE2I,ATP5B,SLC25A4,DNM1,SLC25A5,VDAC1,SLC25A11,ATP5C1,TMPO,SFXN3,RHOT1,IMMT,SLC25A3,VDAC2,DNM3,CPT1A,SLC25A22,DNM1L,HACD3,RTN4,NUP210,UQCRC2,PGRMC2,DCTN1,SLC25A12,PHB,SFXN5,FKBP8,HSPD1,EMD,MFN2,ATAD1,TIMM50
GO:CC	organelle envelope	GO:0031967	3.16e-08	7.50021	952	209	36	18812	DYNC1H1,CCAR1,ATP5A1,UBE2I,ATP5B,SLC25A4,DNM1,SLC25A5,VDAC1,SLC25A11,ATP5C1,TMPO,SFXN3,RHOT1,IMMT,SLC25A3,VDAC2,DNM3,CPT1A,SLC25A22,DNM1L,HACD3,RTN4,NUP210,UQCRC2,PGRMC2,DCTN1,SLC25A12,PHB,SFXN5,FKBP8,HSPD1,EMD,MFN2,ATAD1,TIMM50
GO:CC	dendrite	GO:0030425	3.76e-08	7.42538	682	171	27	18812	TUBB3,ATP1A3,HSPA8,CANX,MYH10,UBE2I,DNM1,MYO5A,NSF,NEDD4,CRMP1,SLC12A5,ADNP,RPLP0,RPS6,HNRNPR,DPYSL2,RACK1,DNM3,CAMK2B,HSP90AA1,RTN4,GNAO1,HSP90AB1,CKB,ATP2B2,PSMC2
GO:CC	cytosolic large ribosomal subunit	GO:0022625	3.77e-08	7.42398	61	221	11	18812	UBA52,RPL24,RPL30,RPLP0,RPL13,RPL7,RPL12,RPL9,RPL15,RPL22,RPL19
GO:CC	dendritic tree	GO:0097447	4.14e-08	7.38284	685	171	27	18812	TUBB3,ATP1A3,HSPA8,CANX,MYH10,UBE2I,DNM1,MYO5A,NSF,NEDD4,CRMP1,SLC12A5,ADNP,RPLP0,RPS6,HNRNPR,DPYSL2,RACK1,DNM3,CAMK2B,HSP90AA1,RTN4,GNAO1,HSP90AB1,CKB,ATP2B2,PSMC2
GO:CC	photoreceptor outer segment	GO:0001750	5.69e-08	7.24513	75	239	12	18812	RHO,GUCY2E,GUCY2F,PRPH2,SAG,MYO5A,ROM1,ABCA4,RGS9,CDHR1,CNGA1,CNGA3
GO:CC	membrane-bounded organelle	GO:0043227	1.09e-07	6.9626	10368	248	184	18812	RHO,HSPA5,SERPINA5,GUCY2E,ATP1A3,DYNC1H1,HSPA8,ATP1A1,CCAR1,CANX,ACTB,ACTG1,ATP5A1,DMXL2,ZMYM2,UBE2I,GUCY2F,OS9,UBB,HNRNPH1,UBA52,RPS27A,ATP5B,SLC25A4,CLTC,KRT5,PRPH2,DNM1,ATP2A2,POLDIP3,SLC25A5,GFAP,SAG,HNRNPH2,MYO5A,VDAC1,SLC2A1,SLC25A11,RPS8,ROM1,DDX3X,D1PAS1,NSF,SEL1L,ATP5C1,RAB18,RCN2,DDX17,VCP,MRPL14,PCBP1,TMPO,RPL24,CRMP1,ERLIN2,HNRNPU,ADNP,KDM1A,RBM14,RPL30,RPLP0,SFXN3,ARF3,ARF1,SLC3A2,RH…
GO:CC	intermediate filament	GO:0005882	2.45e-07	6.61032	63	92	8	18812	HSPA8,PLEC,KRT5,GFAP,MYO5A,INA,SYNM,NEFL
GO:CC	mitochondrial membrane	GO:0031966	3.47e-07	6.46024	527	209	25	18812	ATP5A1,ATP5B,SLC25A4,DNM1,SLC25A5,VDAC1,SLC25A11,ATP5C1,SFXN3,RHOT1,IMMT,SLC25A3,VDAC2,DNM3,CPT1A,SLC25A22,DNM1L,UQCRC2,SLC25A12,PHB,SFXN5,HSPD1,MFN2,ATAD1,TIMM50
GO:CC	cytoskeleton	GO:0005856	4.35e-07	6.36188	1723	81	27	18812	TUBB2A,TUBA1B,TUBB3,TUBB4B,DYNC1H1,HSPA8,ACTB,ACTG1,MYH10,PLEC,KRT77,CLTC,KRT5,DNM1,SLC25A5,GFAP,MYO5A,SLC2A1,DDX3X,INA,CRMP1,ACTA2,ACTC1,ACTG2,SYNM,HNRNPU,MYH14
GO:CC	cytoplasmic ribonucleoprotein granule	GO:0036464	4.54e-07	6.34278	201	247	17	18812	ACTB,POLDIP3,DDX3X,D1PAS1,INA,VCP,PCBP1,HNRNPU,RPLP0,RPS6,PSMC2,CAPRIN1,PABPC6,ELAVL1,PABPC1,PABPC2,TDRKH
GO:CC	mitochondrial envelope	GO:0005740	5.77e-07	6.23867	583	209	26	18812	ATP5A1,ATP5B,SLC25A4,DNM1,SLC25A5,VDAC1,SLC25A11,ATP5C1,SFXN3,RHOT1,IMMT,SLC25A3,VDAC2,DNM3,CPT1A,SLC25A22,DNM1L,UQCRC2,SLC25A12,PHB,SFXN5,FKBP8,HSPD1,MFN2,ATAD1,TIMM50
GO:CC	neuronal cell body	GO:0043025	1.00425e-06	5.99816	647	167	24	18812	TUBB3,ATP1A3,DYNC1H1,HSPA8,CANX,MYH10,UBB,MYO5A,CRMP1,SLC12A5,ADNP,SLC3A2,CAMK2D,DPYSL2,RACK1,CAMK2B,GLUL,HSP90AA1,RTN4,HSP90AB1,CKB,DCTN1,ATP2B2,EEF1A2
GO:CC	ribonucleoprotein granule	GO:0035770	1.02583e-06	5.98893	212	247	17	18812	ACTB,POLDIP3,DDX3X,D1PAS1,INA,VCP,PCBP1,HNRNPU,RPLP0,RPS6,PSMC2,CAPRIN1,PABPC6,ELAVL1,PABPC1,PABPC2,TDRKH
GO:CC	microtubule	GO:0005874	1.34996e-06	5.86968	276	11	6	18812	TUBB2A,TUBA1B,TUBB3,TUBB4B,DYNC1H1,HSPA8
GO:CC	postsynaptic actin cytoskeleton	GO:0098871	1.95245e-06	5.70942	10	45	4	18812	ACTB,ACTG1,MYH10,MYO5A
GO:CC	organelle inner membrane	GO:0019866	2.2533e-06	5.64718	411	209	21	18812	ATP5A1,ATP5B,SLC25A4,SLC25A5,VDAC1,SLC25A11,ATP5C1,TMPO,SFXN3,IMMT,SLC25A3,VDAC2,CPT1A,SLC25A22,UQCRC2,SLC25A12,PHB,SFXN5,HSPD1,EMD,TIMM50
GO:CC	photoreceptor cell cilium	GO:0097733	2.3503e-06	5.62888	104	106	9	18812	RHO,GUCY2E,GUCY2F,PRPH2,SAG,MYO5A,ROM1,ABCA4,RGS9
GO:CC	intracellular membrane-bounded organelle	GO:0043231	2.67524e-06	5.57264	9948	248	175	18812	RHO,HSPA5,SERPINA5,GUCY2E,ATP1A3,DYNC1H1,HSPA8,ATP1A1,CCAR1,CANX,ACTB,ACTG1,ATP5A1,DMXL2,ZMYM2,UBE2I,OS9,UBB,HNRNPH1,UBA52,RPS27A,ATP5B,SLC25A4,CLTC,KRT5,DNM1,ATP2A2,POLDIP3,SLC25A5,GFAP,HNRNPH2,MYO5A,VDAC1,SLC2A1,SLC25A11,RPS8,DDX3X,D1PAS1,NSF,SEL1L,ATP5C1,RAB18,RCN2,DDX17,VCP,MRPL14,PCBP1,TMPO,RPL24,CRMP1,ERLIN2,HNRNPU,ADNP,KDM1A,RBM14,RPL30,RPLP0,SFXN3,ARF3,ARF1,SLC3A2,RHOT1,IMMT,RPS6,PCBP2,CA…
GO:CC	large ribosomal subunit	GO:0015934	4.81628e-06	5.31729	118	221	12	18812	UBA52,MRPL14,RPL24,RPL30,RPLP0,RPL13,RPL7,RPL12,RPL9,RPL15,RPL22,RPL19
GO:CC	9+0 non-motile cilium	GO:0097731	6.16737e-06	5.2099	116	106	9	18812	RHO,GUCY2E,GUCY2F,PRPH2,SAG,MYO5A,ROM1,ABCA4,RGS9
GO:CC	cation-transporting ATPase complex	GO:0090533	6.5128e-06	5.18623	12	49	4	18812	ATP1A3,ATP1A1,ATP2A2,ATP1B2
GO:CC	polysome	GO:0005844	7.88493e-06	5.1032	64	140	8	18812	MYH10,RPL24,RPL30,RPS6,RPS4X,RPS25,RPL7,RPS23
GO:CC	endomembrane system	GO:0012505	1.11849e-05	4.95137	3289	246	78	18812	RHO,HSPA5,SERPINA5,GUCY2E,ATP1A3,DYNC1H1,HSPA8,ATP1A1,CCAR1,CANX,DMXL2,UBE2I,OS9,CLTC,DNM1,ATP2A2,MYO5A,VDAC1,RPS8,NSF,SEL1L,RAB18,RCN2,VCP,TMPO,RPL24,ERLIN2,RPLP0,ARF3,ARF1,RPS6,CAMK2D,ABCA4,UGGT1,VDAC2,DNM3,RPN1,KDSR,RPL13,GLUL,PYGM,DNM1L,HACD3,CAND1,RPS23,RTN4,NUP210,HSD17B12,DNAJB11,HUWE1,ERLEC1,PGRMC2,DCTN1,ATP2B2,TMX1,USO1,SEC16A,PHB,FKBP8,ARCN1,HSPD1,ERP44,LRIT1,EMD,RAB5C,RAB5B,ELAVL1,RPN2…
GO:CC	mitochondrial inner membrane	GO:0005743	1.17831e-05	4.92874	371	209	19	18812	ATP5A1,ATP5B,SLC25A4,SLC25A5,VDAC1,SLC25A11,ATP5C1,SFXN3,IMMT,SLC25A3,VDAC2,CPT1A,SLC25A22,UQCRC2,SLC25A12,PHB,SFXN5,HSPD1,TIMM50
GO:CC	ATPase dependent transmembrane transport complex	GO:0098533	1.312e-05	4.88207	14	49	4	18812	ATP1A3,ATP1A1,ATP2A2,ATP1B2
GO:CC	photoreceptor outer segment membrane	GO:0042622	1.36811e-05	4.86388	11	188	5	18812	RHO,GUCY2E,ROM1,CDHR1,CNGA1
GO:CC	intermediate filament cytoskeleton	GO:0045111	1.38587e-05	4.85828	104	92	8	18812	HSPA8,PLEC,KRT5,GFAP,MYO5A,INA,SYNM,NEFL
GO:CC	ribbon synapse	GO:0097470	2.43372e-05	4.61373	21	37	4	18812	HSPA8,CLTC,DNM1,ATP2A2
GO:CC	distal axon	GO:0150034	3.31353e-05	4.47971	344	149	15	18812	TUBB3,ATP1A3,HSPA8,ACTB,ACTG1,MYH10,CRMP1,MYH14,NEFL,HNRNPR,DPYSL2,GLUL,HSP90AA1,RTN4,HSP90AB1
GO:CC	mitochondrial proton-transporting ATP synthase complex, catalytic sector F(1)	GO:0000275	4.04943e-05	4.39261	4	60	3	18812	ATP5A1,ATP5B,ATP5C1
GO:CC	mitochondrion	GO:0005739	4.15487e-05	4.38144	1657	217	44	18812	HSPA5,ATP5A1,UBB,ATP5B,SLC25A4,CLTC,KRT5,DNM1,SLC25A5,VDAC1,SLC25A11,ATP5C1,MRPL14,SFXN3,RHOT1,IMMT,SLC25A3,RPS14,DPYSL2,RACK1,VDAC2,DNM3,YWHAZ,CPT1A,GLUL,HSP90AA1,SLC25A22,DNM1L,LDHA,HSP90AB1,CKB,UQCRC2,HSPA9,SLC25A12,PHB,SFXN5,FKBP8,HSPD1,MFN2,ATAD1,OGA,TIMM50,NARS1,MTHFD1
GO:CC	non-motile cilium	GO:0097730	5.40985e-05	4.26682	149	106	9	18812	RHO,GUCY2E,GUCY2F,PRPH2,SAG,MYO5A,ROM1,ABCA4,RGS9
GO:CC	proton-transporting ATP synthase complex, catalytic core F(1)	GO:0045261	0.000101006	3.99565	5	60	3	18812	ATP5A1,ATP5B,ATP5C1
GO:CC	photoreceptor ribbon synapse	GO:0098684	0.000129697	3.88707	11	113	4	18812	HSPA8,CLTC,DNM1,CTBP2
GO:CC	mitochondrial permeability transition pore complex	GO:0005757	0.000178212	3.74906	7	48	3	18812	SLC25A4,SLC25A5,VDAC1
GO:CC	cell leading edge	GO:0031252	0.000211557	3.67457	368	229	18	18812	TUBB3,ACTB,MYH10,MYO5A,DDX3X,ACTA2,ACTC1,ACTG2,SLC12A5,ARF1,YWHAZ,SPTBN1,DCTN1,CAPRIN1,ATP2B1,PABPC1,MPP2,RAB5A
GO:CC	contractile fiber	GO:0043292	0.00031153	3.5065	208	183	12	18812	ACTG1,PLEC,SLC2A1,ACTA2,ACTC1,SYNM,ARF1,PYGM,RPL7,SPTBN1,RPL15,SPTAN1
GO:CC	proton-transporting two-sector ATPase complex, catalytic domain	GO:0033178	0.000351915	3.45356	7	60	3	18812	ATP5A1,ATP5B,ATP5C1
GO:CC	intrinsic component of mitochondrial membrane	GO:0098573	0.000434	3.36251	82	248	9	18812	SLC25A4,SFXN3,RHOT1,IMMT,SLC25A3,CPT1A,SFXN5,MFN2,CHCHD3
GO:CC	organelle subcompartment	GO:0031984	0.000446393	3.35028	941	253	32	18812	RHO,HSPA5,GUCY2E,CANX,ATP2A2,NSF,SEL1L,RAB18,VCP,ERLIN2,ARF1,RPN1,KDSR,DNM1L,HACD3,RTN4,HSD17B12,HUWE1,TMX1,USO1,SEC16A,FKBP8,HSPD1,ERP44,LRIT1,EMD,RPN2,TMEM59,NCLN,GALNT2,HSP90B1,AP3D1
GO:CC	calyx of Held	GO:0044305	0.000536962	3.27006	28	16	3	18812	ATP1A3,ACTB,ACTG1
GO:CC	plasma membrane region	GO:0098590	0.000600046	3.22182	1099	242	34	18812	RHO,GUCY2E,ATP1A3,HSPA8,ATP1A1,CANX,MYH10,PLEC,CLTC,DNM1,ATP1B2,SLC2A1,ROM1,SLC12A5,SLC3A2,RGS9,DNM3,HSP90AA1,DNM1L,RTN4,HSP90AB1,SPTBN1,ATP2B2,PHB,CDHR1,CNGA1,HSPD1,ATP2B3,ATP2B1,ATAD1,MPP2,RAPSN,STXBP1,AHCYL1
GO:CC	membrane raft	GO:0045121	0.000630066	3.20061	348	79	10	18812	HSPA8,ATP1A1,ACTB,ATP5A1,ATP5B,SLC25A4,SLC25A5,SLC2A1,NEDD4,ERLIN2
GO:CC	filopodium	GO:0030175	0.000633537	3.19823	92	76	6	18812	TUBB3,DYNC1H1,MYO5A,ACTA2,ACTC1,ACTG2
GO:CC	membrane microdomain	GO:0098857	0.000646475	3.18945	349	79	10	18812	HSPA8,ATP1A1,ACTB,ATP5A1,ATP5B,SLC25A4,SLC25A5,SLC2A1,NEDD4,ERLIN2
GO:CC	sodium:potassium-exchanging ATPase complex	GO:0005890	0.000647183	3.18897	10	49	3	18812	ATP1A3,ATP1A1,ATP1B2
GO:CC	growth cone	GO:0030426	0.000663042	3.17846	183	149	10	18812	TUBB3,MYH10,CRMP1,MYH14,NEFL,HNRNPR,DPYSL2,HSP90AA1,RTN4,HSP90AB1
GO:CC	endoplasmic reticulum subcompartment	GO:0098827	0.000776884	3.10964	581	245	23	18812	RHO,HSPA5,GUCY2E,CANX,ATP2A2,SEL1L,RAB18,VCP,ERLIN2,RPN1,KDSR,HACD3,RTN4,HSD17B12,TMX1,SEC16A,FKBP8,ERP44,LRIT1,EMD,RPN2,NCLN,HSP90B1
GO:CC	myosin filament	GO:0032982	0.000874482	3.05825	7	81	3	18812	MYH10,ACTG2,MYH14
GO:CC	site of polarized growth	GO:0030427	0.00092937	3.03181	190	149	10	18812	TUBB3,MYH10,CRMP1,MYH14,NEFL,HNRNPR,DPYSL2,HSP90AA1,RTN4,HSP90AB1
GO:CC	actin-based cell projection	GO:0098858	0.00115878	2.936	206	83	8	18812	TUBB3,DYNC1H1,MYO5A,NEDD4,ACTA2,ACTC1,ACTG2,CRB1
GO:CC	intrinsic component of organelle membrane	GO:0031300	0.00117162	2.93121	383	248	18	18812	HSPA5,CANX,SLC25A4,SFXN3,RHOT1,IMMT,SLC25A3,CPT1A,HACD3,RTN4,SFXN5,FKBP8,LRIT1,MFN2,RAB5C,RAB5B,RAB5A,CHCHD3
GO:CC	synaptic membrane	GO:0097060	0.00192348	2.71591	383	232	17	18812	ATP1A3,HSPA8,CANX,CLTC,DNM1,RGS9,DNM3,DNM1L,RTN4,ATP2B2,PHB,ATP2B3,ATP2B1,ATAD1,MPP2,RAPSN,STXBP1
GO:CC	microtubule cytoskeleton	GO:0015630	0.00204525	2.68925	1125	118	21	18812	TUBB2A,TUBA1B,TUBB3,TUBB4B,DYNC1H1,HSPA8,MYH10,CLTC,DNM1,SLC25A5,DDX3X,CRMP1,ACTA2,ACTC1,ACTG2,HNRNPU,MAP4,DPYSL2,DNM3,CAMK2B,RBM39
GO:CC	membrane protein complex	GO:0098796	0.00212188	2.67328	1002	65	14	18812	ATP1A3,ATP1A1,ATP5A1,ATP5B,SLC25A4,CLTC,DNM1,ATP2A2,SLC25A5,VDAC1,ATP1B2,SEL1L,ATP5C1,VCP
GO:CC	organelle outer membrane	GO:0031968	0.00320883	2.49365	158	206	10	18812	SLC25A4,VDAC1,RHOT1,VDAC2,CPT1A,DNM1L,PHB,EMD,MFN2,ATAD1
GO:CC	outer membrane	GO:0019867	0.00320883	2.49365	158	206	10	18812	SLC25A4,VDAC1,RHOT1,VDAC2,CPT1A,DNM1L,PHB,EMD,MFN2,ATAD1
GO:CC	bounding membrane of organelle	GO:0098588	0.00332665	2.47799	1040	229	30	18812	RHO,SERPINA5,GUCY2E,HSPA8,SLC25A4,CLTC,ATP2A2,GFAP,VDAC1,ROM1,ARF1,RHOT1,VDAC2,CPT1A,DNM1L,HSP90AB1,HUWE1,USO1,SEC16A,PHB,ARCN1,CDHR1,CNGA1,EMD,MFN2,RAB5C,ATAD1,RAB5B,RPN2,RAB5A
GO:CC	integral component of mitochondrial membrane	GO:0032592	0.00342856	2.46489	80	248	8	18812	SLC25A4,SFXN3,RHOT1,IMMT,SLC25A3,CPT1A,SFXN5,CHCHD3
GO:CC	axon terminus	GO:0043679	0.0039698	2.40123	175	16	4	18812	ATP1A3,HSPA8,ACTB,ACTG1
GO:CC	presynaptic endocytic zone membrane	GO:0098835	0.00407461	2.38991	7	135	3	18812	CLTC,DNM1,DNM1L
GO:CC	nuclear outer membrane-endoplasmic reticulum membrane network	GO:0042175	0.00412509	2.38457	598	245	22	18812	RHO,HSPA5,GUCY2E,CANX,ATP2A2,SEL1L,VCP,ERLIN2,RPN1,KDSR,HACD3,RTN4,HSD17B12,TMX1,SEC16A,FKBP8,ERP44,LRIT1,EMD,RPN2,NCLN,HSP90B1
GO:CC	ATPase complex	GO:1904949	0.00435032	2.36148	88	65	5	18812	ATP1A3,ATP1A1,ATP2A2,ATP1B2,VCP
GO:CC	cell periphery	GO:0071944	0.00440479	2.35607	4853	23	16	18812	RHO,TUBB3,HSPA5,SERPINA5,GUCY2E,ATP1A3,DYNC1H1,HSPA8,ATP1A1,CANX,ACTB,ACTG1,ATP5A1,MYH10,GUCY2F,PLEC
GO:CC	dense body	GO:0097433	0.00467339	2.33037	7	16	2	18812	ACTB,ACTG1
GO:CC	cytoplasmic stress granule	GO:0010494	0.00563333	2.24924	68	226	7	18812	DDX3X,VCP,CAPRIN1,PABPC6,ELAVL1,PABPC1,PABPC2
GO:CC	neuron projection terminus	GO:0044306	0.00607924	2.21615	195	16	4	18812	ATP1A3,HSPA8,ACTB,ACTG1
GO:CC	actin cytoskeleton	GO:0015629	0.00620588	2.2072	440	81	10	18812	ACTB,ACTG1,MYH10,MYO5A,SLC2A1,CRMP1,ACTA2,ACTC1,ACTG2,MYH14
GO:CC	endoplasmic reticulum membrane	GO:0005789	0.00624153	2.20471	569	245	21	18812	RHO,HSPA5,GUCY2E,CANX,ATP2A2,SEL1L,VCP,ERLIN2,RPN1,KDSR,HACD3,RTN4,HSD17B12,TMX1,SEC16A,FKBP8,ERP44,LRIT1,RPN2,NCLN,HSP90B1
GO:CC	pore complex	GO:0046930	0.00660403	2.18019	21	48	3	18812	SLC25A4,SLC25A5,VDAC1
GO:CC	sarcolemma	GO:0042383	0.00666063	2.17648	155	101	7	18812	ATP1A3,ATP1A1,PLEC,CLTC,SLC2A1,SYNM,CAMK2D
GO:CC	mitochondrial outer membrane	GO:0005741	0.00668701	2.17477	137	206	9	18812	SLC25A4,VDAC1,RHOT1,VDAC2,CPT1A,DNM1L,PHB,MFN2,ATAD1
GO:CC	synaptic vesicle	GO:0008021	0.00673665	2.17156	222	48	6	18812	HSPA8,DMXL2,CLTC,DNM1,MYO5A,VDAC1
GO:CC	myofibril	GO:0030016	0.00748693	2.1257	196	183	10	18812	ACTG1,SLC2A1,ACTC1,SYNM,ARF1,PYGM,RPL7,SPTBN1,RPL15,SPTAN1
GO:CC	mitochondrial protein-containing complex	GO:0098798	0.00861914	2.06454	249	66	7	18812	ATP5A1,ATP5B,SLC25A4,SLC25A5,VDAC1,ATP5C1,MRPL14
GO:CC	nucleoid	GO:0009295	0.00880308	2.05537	42	159	5	18812	ATP5B,SLC25A5,VDAC1,VDAC2,HSPA9
GO:CC	mitochondrial nucleoid	GO:0042645	0.00880308	2.05537	42	159	5	18812	ATP5B,SLC25A5,VDAC1,VDAC2,HSPA9
GO:CC	dynactin complex	GO:0005869	0.00915861	2.03817	15	76	3	18812	ACTA2,ACTC1,ACTG2
GO:CC	dendritic spine	GO:0043197	0.00934905	2.02923	189	36	5	18812	ATP1A3,HSPA8,CANX,MYH10,DNM1
GO:CC	cilium	GO:0005929	0.0102886	1.98764	596	188	18	18812	RHO,GUCY2E,ATP1A1,GUCY2F,PRPH2,SAG,MYO5A,ROM1,MAP4,ABCA4,RGS9,HSP90AA1,LDHA,DCTN1,ATP2B2,ARL6,CDHR1,CNGA1
GO:CC	neuron spine	GO:0044309	0.0105945	1.97492	194	36	5	18812	ATP1A3,HSPA8,CANX,MYH10,DNM1
GO:CC	exocytic vesicle	GO:0070382	0.0109402	1.96098	242	48	6	18812	HSPA8,DMXL2,CLTC,DNM1,MYO5A,VDAC1
GO:CC	actomyosin	GO:0042641	0.0127251	1.89534	88	81	5	18812	ACTB,MYH10,MYO5A,ACTA2,MYH14
GO:CC	proton-transporting ATP synthase complex	GO:0045259	0.012954	1.8876	21	60	3	18812	ATP5A1,ATP5B,ATP5C1
GO:CC	mitochondrial proton-transporting ATP synthase complex	GO:0005753	0.012954	1.8876	21	60	3	18812	ATP5A1,ATP5B,ATP5C1
GO:CC	extracellular exosome	GO:0070062	0.0136054	1.86629	81	16	3	18812	SERPINA5,HSPA8,ACTG1
GO:CC	presynaptic endocytic zone	GO:0098833	0.013751	1.86167	10	135	3	18812	CLTC,DNM1,DNM1L
GO:CC	presynaptic membrane	GO:0042734	0.015933	1.7977	169	232	10	18812	ATP1A3,CANX,CLTC,DNM1,DNM1L,ATP2B2,PHB,ATP2B3,ATP2B1,STXBP1
GO:CC	lamellipodium	GO:0030027	0.0162499	1.78915	162	76	6	18812	TUBB3,ACTB,MYH10,ACTA2,ACTC1,ACTG2
GO:CC	plasma membrane	GO:0005886	0.0166099	1.77963	4385	37	20	18812	RHO,HSPA5,SERPINA5,GUCY2E,ATP1A3,HSPA8,ATP1A1,CANX,ACTB,ACTG1,ATP5A1,MYH10,GUCY2F,PLEC,ATP5B,CLTC,KRT5,PRPH2,DNM1,ATP2A2
GO:CC	sarcomere	GO:0030017	0.0173777	1.76001	174	183	9	18812	SLC2A1,ACTC1,SYNM,ARF1,PYGM,RPL7,SPTBN1,RPL15,SPTAN1
GO:CC	photoreceptor inner segment membrane	GO:0060342	0.017486	1.75731	1	1	1	18812	RHO
GO:CC	myosin II filament	GO:0097513	0.0180201	1.74424	3	81	2	18812	MYH10,MYH14
GO:CC	extracellular vesicle	GO:1903561	0.0186465	1.7294	90	16	3	18812	SERPINA5,HSPA8,ACTG1
GO:CC	integral component of organelle membrane	GO:0031301	0.0198351	1.70257	347	192	13	18812	HSPA5,CANX,SLC25A4,SFXN3,RHOT1,IMMT,SLC25A3,CPT1A,HACD3,RTN4,SFXN5,FKBP8,LRIT1
GO:CC	smooth endoplasmic reticulum	GO:0005790	0.0218315	1.66092	33	45	3	18812	HSPA5,CANX,MYO5A
GO:CC	postsynaptic intermediate filament cytoskeleton	GO:0099160	0.0232725	1.63316	3	92	2	18812	INA,NEFL
GO:CC	presynaptic active zone membrane	GO:0048787	0.0248043	1.60547	36	232	5	18812	CANX,ATP2B2,PHB,ATP2B1,STXBP1
GO:CC	dendritic growth cone	GO:0044294	0.0252278	1.59812	11	149	3	18812	HSP90AA1,RTN4,HSP90AB1
GO:CC	extracellular membrane-bounded organelle	GO:0065010	0.0255323	1.59291	100	16	3	18812	SERPINA5,HSPA8,ACTG1
GO:CC	extracellular organelle	GO:0043230	0.0255323	1.59291	100	16	3	18812	SERPINA5,HSPA8,ACTG1
GO:CC	ciliary membrane	GO:0060170	0.0274644	1.56123	45	188	5	18812	RHO,GUCY2E,ROM1,CDHR1,CNGA1
GO:CC	cell projection membrane	GO:0031253	0.0275089	1.56053	271	219	12	18812	RHO,GUCY2E,ATP1B2,ROM1,SLC12A5,HSP90AA1,HSP90AB1,SPTBN1,CDHR1,CNGA1,ATP2B1,MPP2
GO:CC	dendritic spine head	GO:0044327	0.0396902	1.40132	16	116	3	18812	ATP1A3,DNM1,DNM3
GO:CC	Schaffer collateral - CA1 synapse	GO:0098685	0.0472667	1.32545	102	92	5	18812	ACTB,ACTG1,MYO5A,INA,NEFL
GO:CC	photoreceptor disc membrane	GO:0097381	0.0524581	1.28019	3	1	1	18812	RHO
GO:CC	transport vesicle	GO:0030133	0.0528938	1.2766	322	48	6	18812	HSPA8,DMXL2,CLTC,DNM1,MYO5A,VDAC1
GO:CC	myosin complex	GO:0016459	0.0543388	1.26489	25	81	3	18812	MYH10,MYO5A,MYH14
GO:CC	Derlin-1 retrotranslocation complex	GO:0036513	0.0574887	1.24042	6	65	2	18812	SEL1L,VCP
GO:CC	astrocyte end-foot	GO:0097450	0.0606084	1.21747	8	49	2	18812	GFAP,ATP1B2
GO:CC	inner mitochondrial membrane protein complex	GO:0098800	0.0749565	1.12519	123	248	8	18812	ATP5A1,ATP5B,ATP5C1,IMMT,UQCRC2,PHB,TIMM50,CHCHD3
GO:CC	chaperone complex	GO:0101031	0.0752602	1.12343	25	231	4	18812	HSPA8,HSP90AB1,DNAJB11,TCP1
GO:CC	intercalated disc	GO:0014704	0.0754159	1.12254	57	183	5	18812	ATP1A1,ATP2A2,SLC2A1,CAMK2D,SPTAN1
GO:CC	endoplasmic reticulum chaperone complex	GO:0034663	0.0805027	1.09419	10	245	3	18812	HSPA5,DNAJB11,HSP90B1
GO:CC	polysomal ribosome	GO:0042788	0.100047	0.999797	28	221	4	18812	RPL24,RPL30,RPS23,RPL19
GO:CC	endoplasmic reticulum protein-containing complex	GO:0140534	0.100697	0.996983	130	245	8	18812	HSPA5,SEL1L,VCP,RPN1,HSD17B12,DNAJB11,RPN2,HSP90B1
GO:CC	midbody	GO:0030496	0.104163	0.982287	151	114	6	18812	HSPA5,MYH10,SLC2A1,CRMP1,HNRNPU,RACK1
GO:CC	protein C inhibitor-plasma kallikrein complex	GO:0036030	0.104916	0.979157	1	6	1	18812	SERPINA5
GO:CC	protein C inhibitor-coagulation factor V complex	GO:0097181	0.104916	0.979157	1	6	1	18812	SERPINA5
GO:CC	protein C inhibitor-thrombin complex	GO:0036028	0.104916	0.979157	1	6	1	18812	SERPINA5
GO:CC	protein C inhibitor-PLAU complex	GO:0036027	0.104916	0.979157	1	6	1	18812	SERPINA5
GO:CC	protein C inhibitor-PLAT complex	GO:0036026	0.104916	0.979157	1	6	1	18812	SERPINA5
GO:CC	protein C inhibitor-TMPRSS11E complex	GO:0036025	0.104916	0.979157	1	6	1	18812	SERPINA5
GO:CC	protein C inhibitor-TMPRSS7 complex	GO:0036024	0.104916	0.979157	1	6	1	18812	SERPINA5
GO:CC	protein C inhibitor-KLK3 complex	GO:0036029	0.104916	0.979157	1	6	1	18812	SERPINA5
GO:CC	protein C inhibitor-coagulation factor XI complex	GO:0097183	0.104916	0.979157	1	6	1	18812	SERPINA5
GO:CC	protein C inhibitor-coagulation factor Xa complex	GO:0097182	0.104916	0.979157	1	6	1	18812	SERPINA5
GO:CC	integral component of mitochondrial inner membrane	GO:0031305	0.11094	0.954913	46	248	5	18812	SFXN3,IMMT,SLC25A3,SFXN5,CHCHD3
GO:CC	proton-transporting two-sector ATPase complex	GO:0016469	0.114348	0.941771	43	60	3	18812	ATP5A1,ATP5B,ATP5C1
GO:CC	dendrite terminus	GO:0044292	0.119785	0.921596	18	149	3	18812	HSP90AA1,RTN4,HSP90AB1
GO:CC	postsynaptic endocytic zone membrane	GO:0098844	0.122508	0.911837	5	116	2	18812	DNM1,DNM3
GO:CC	intrinsic component of mitochondrial inner membrane	GO:0031304	0.122825	0.910712	47	248	5	18812	SFXN3,IMMT,SLC25A3,SFXN5,CHCHD3
GO:CC	contractile actin filament bundle	GO:0097517	0.123356	0.90884	79	81	4	18812	ACTB,MYH10,ACTA2,MYH14
GO:CC	stress fiber	GO:0001725	0.123356	0.90884	79	81	4	18812	ACTB,MYH10,ACTA2,MYH14
GO:CC	COP9 signalosome	GO:0008180	0.123425	0.908596	32	17	2	18812	HSPA5,ATP5A1
GO:CC	calcium- and calmodulin-dependent protein kinase complex	GO:0005954	0.124625	0.904395	5	117	2	18812	CAMK2D,CAMK2B
GO:CC	perinuclear region of cytoplasm	GO:0048471	0.147337	0.831689	613	245	19	18812	HSPA8,PLEC,ATP2A2,VCP,RPS6,CAMK2D,RACK1,DNM3,YWHAZ,HSP90AA1,DNM1L,HSP90AB1,USO1,SEC16A,WRNIP1,RAB5A,STXBP1,GALNT2,HSP90B1
GO:CC	extrinsic component of presynaptic active zone membrane	GO:0098891	0.148233	0.829054	3	232	2	18812	PHB,STXBP1
GO:CC	presynaptic active zone	GO:0048786	0.162849	0.788214	81	232	6	18812	CANX,CTBP2,ATP2B2,PHB,ATP2B1,STXBP1
GO:CC	brush border	GO:0005903	0.165709	0.780653	126	149	6	18812	MYH10,PLEC,MYH14,HSP90AA1,DNM1L,HSP90AB1
GO:CC	cell-cell junction	GO:0005911	0.167233	0.776678	460	16	4	18812	RHO,ATP1A1,ACTB,ACTG1
GO:CC	actin filament bundle	GO:0032432	0.185922	0.73067	88	81	4	18812	ACTB,MYH10,ACTA2,MYH14
GO:CC	anchoring junction	GO:0070161	0.191114	0.718707	580	23	5	18812	RHO,ATP1A1,ACTB,ACTG1,PLEC
GO:CC	sperm plasma membrane	GO:0097524	0.191868	0.716998	21	149	3	18812	RHO,HSP90AA1,HSP90AB1
GO:CC	rough endoplasmic reticulum	GO:0005791	0.194158	0.711846	89	218	6	18812	RHO,CANX,RPN1,GLUL,HSPD1,RPN2
GO:CC	secretory vesicle	GO:0099503	0.196077	0.707573	575	48	7	18812	SERPINA5,HSPA8,DMXL2,CLTC,DNM1,MYO5A,VDAC1
GO:CC	endoplasmic reticulum lumen	GO:0005788	0.21686	0.66382	81	245	6	18812	HSPA5,OS9,UGGT1,ERLEC1,ERP44,HSP90B1
GO:CC	cytoplasmic microtubule	GO:0005881	0.252191	0.598271	79	10	2	18812	TUBA1B,DYNC1H1
GO:CC	glial cell projection	GO:0097386	0.25601	0.591743	33	239	4	18812	GFAP,ATP1B2,GLUL,CNGA3
GO:CC	focal adhesion	GO:0005925	0.262499	0.580872	151	23	3	18812	ACTB,ACTG1,PLEC
GO:CC	presynaptic cytoskeleton	GO:0099569	0.273974	0.562291	9	92	2	18812	ACTG1,NEFL
GO:CC	neurofilament	GO:0005883	0.273974	0.562291	9	92	2	18812	INA,NEFL
GO:CC	sperm head plasma membrane	GO:1990913	0.279777	0.553189	16	1	1	18812	RHO
GO:CC	basal body patch	GO:0120220	0.279777	0.553189	1	16	1	18812	ACTG1
GO:CC	presynaptic actin cytoskeleton	GO:0099143	0.279777	0.553189	1	16	1	18812	ACTG1
GO:CC	cell-cell contact zone	GO:0044291	0.284131	0.546481	79	101	4	18812	ATP1A1,ATP2A2,SLC2A1,CAMK2D
GO:CC	serine protease inhibitor complex	GO:0097180	0.314665	0.502151	3	6	1	18812	SERPINA5
GO:CC	cell-substrate junction	GO:0030055	0.321758	0.49247	162	23	3	18812	ACTB,ACTG1,PLEC
GO:CC	sarcoplasm	GO:0016528	0.330251	0.481156	64	130	4	18812	PLEC,ATP2A2,CAMK2D,PYGM
GO:CC	catalytic step 2 spliceosome	GO:0071013	0.337291	0.471995	86	251	6	18812	HNRNPH1,HNRNPU,HNRNPR,HNRNPF,PABPC1,SYNCRIP
GO:CC	postsynaptic endocytic zone	GO:0098843	0.338888	0.469944	8	116	2	18812	DNM1,DNM3
GO:CC	rough endoplasmic reticulum membrane	GO:0030867	0.349721	0.456279	20	1	1	18812	RHO
GO:CC	sumoylated E2 ligase complex	GO:1990356	0.367207	0.435089	1	21	1	18812	UBE2I
GO:CC	actin filament	GO:0005884	0.367259	0.435027	114	75	4	18812	ACTB,ACTG1,MYO5A,ACTC1
GO:CC	mitotic spindle microtubule	GO:1990498	0.377168	0.423465	12	80	2	18812	CLTC,HNRNPU
GO:CC	integral component of presynaptic active zone membrane	GO:0099059	0.377378	0.423224	20	198	3	18812	CANX,ATP2B2,ATP2B1
GO:CC	lysosomal matrix	GO:1990836	0.384591	0.415001	2	11	1	18812	HSPA8
GO:CC	late endosome lumen	GO:0031906	0.384591	0.415001	2	11	1	18812	HSPA8
GO:CC	region of cytosol	GO:0099522	0.394976	0.403429	35	113	3	18812	HSPA8,NEDD4,CTBP2
GO:CC	astrocyte projection	GO:0097449	0.403141	0.394544	20	49	2	18812	GFAP,ATP1B2
GO:CC	protease inhibitor complex	GO:0097179	0.419498	0.37727	4	6	1	18812	SERPINA5
GO:CC	peptidase inhibitor complex	GO:1904090	0.419498	0.37727	4	6	1	18812	SERPINA5
GO:CC	postsynaptic membrane	GO:0045211	0.437259	0.359261	258	230	10	18812	HSPA8,CANX,DNM1,RGS9,DNM3,RTN4,ATP2B2,ATAD1,MPP2,RAPSN
GO:CC	myosin II complex	GO:0016460	0.455591	0.341425	13	81	2	18812	MYH10,MYH14
GO:CC	P granule	GO:0043186	0.45727	0.339828	19	55	2	18812	DDX3X,D1PAS1
GO:CC	germ plasm	GO:0060293	0.45727	0.339828	19	55	2	18812	DDX3X,D1PAS1
GO:CC	tubulin complex	GO:0045298	0.471922	0.32613	3	9	1	18812	TUBB4B
GO:CC	intracellular organelle lumen	GO:0070013	0.473584	0.324603	4072	240	72	18812	HSPA5,HSPA8,CCAR1,ACTB,ZMYM2,UBE2I,OS9,UBB,HNRNPH1,UBA52,RPS27A,ATP5B,DNM1,POLDIP3,SLC25A5,HNRNPH2,VDAC1,DDX3X,RCN2,DDX17,VCP,MRPL14,PCBP1,HNRNPU,KDM1A,RBM14,SLC3A2,IMMT,RPS6,PCBP2,RPS14,UGGT1,HNRNPR,SFPQ,RACK1,VDAC2,RBM39,RPL13,RPS25,RPL12,CAND1,UQCRC2,HUWE1,HSPA9,SPTBN1,ERLEC1,FAM98B,HNRNPF,H3C2,H3F3A,USO1,PHB,HSPD1,ERP44,PURB,ATP2B1,EMD,SMC3,TOP2B,TIMM50,PPM1B,ELAVL1,RPN2,CUL4B,RPL19,TARDBP,NU…
GO:CC	membrane-enclosed lumen	GO:0031974	0.476838	0.321629	4073	240	72	18812	HSPA5,HSPA8,CCAR1,ACTB,ZMYM2,UBE2I,OS9,UBB,HNRNPH1,UBA52,RPS27A,ATP5B,DNM1,POLDIP3,SLC25A5,HNRNPH2,VDAC1,DDX3X,RCN2,DDX17,VCP,MRPL14,PCBP1,HNRNPU,KDM1A,RBM14,SLC3A2,IMMT,RPS6,PCBP2,RPS14,UGGT1,HNRNPR,SFPQ,RACK1,VDAC2,RBM39,RPL13,RPS25,RPL12,CAND1,UQCRC2,HUWE1,HSPA9,SPTBN1,ERLEC1,FAM98B,HNRNPF,H3C2,H3F3A,USO1,PHB,HSPD1,ERP44,PURB,ATP2B1,EMD,SMC3,TOP2B,TIMM50,PPM1B,ELAVL1,RPN2,CUL4B,RPL19,TARDBP,NU…
GO:CC	organelle lumen	GO:0043233	0.476838	0.321629	4073	240	72	18812	HSPA5,HSPA8,CCAR1,ACTB,ZMYM2,UBE2I,OS9,UBB,HNRNPH1,UBA52,RPS27A,ATP5B,DNM1,POLDIP3,SLC25A5,HNRNPH2,VDAC1,DDX3X,RCN2,DDX17,VCP,MRPL14,PCBP1,HNRNPU,KDM1A,RBM14,SLC3A2,IMMT,RPS6,PCBP2,RPS14,UGGT1,HNRNPR,SFPQ,RACK1,VDAC2,RBM39,RPL13,RPS25,RPL12,CAND1,UQCRC2,HUWE1,HSPA9,SPTBN1,ERLEC1,FAM98B,HNRNPF,H3C2,H3F3A,USO1,PHB,HSPD1,ERP44,PURB,ATP2B1,EMD,SMC3,TOP2B,TIMM50,PPM1B,ELAVL1,RPN2,CUL4B,RPL19,TARDBP,NU…
GO:CC	anchored component of synaptic vesicle membrane	GO:0098993	0.491335	0.308622	19	229	3	18812	RAB5C,RAB5B,RAB5A
GO:CC	pole plasm	GO:0045495	0.507126	0.294884	20	55	2	18812	DDX3X,D1PAS1
GO:CC	platelet dense tubular network	GO:0031094	0.524302	0.280418	5	6	1	18812	SERPINA5
GO:CC	sperm head	GO:0061827	0.524581	0.280187	30	1	1	18812	RHO
GO:CC	CRD-mediated mRNA stability complex	GO:0070937	0.568011	0.245643	5	251	2	18812	HNRNPU,SYNCRIP
GO:CC	sperm midpiece	GO:0097225	0.612011	0.213241	35	1	1	18812	RHO
GO:CC	transport vesicle membrane	GO:0030658	0.638104	0.195109	144	229	7	18812	CLTC,DNM1L,USO1,SEC16A,RAB5C,RAB5B,RAB5A
GO:CC	costamere	GO:0043034	0.645176	0.190322	16	78	2	18812	ACTG1,SYNM
GO:CC	calcium ion-transporting ATPase complex	GO:0090534	0.646983	0.189107	1	37	1	18812	ATP2A2
GO:CC	intrinsic component of presynaptic active zone membrane	GO:0098945	0.732499	0.135193	25	198	3	18812	CANX,ATP2B2,ATP2B1
GO:CC	endoplasmic reticulum tubular network	GO:0071782	0.743061	0.128976	25	199	3	18812	RAB18,RTN4,EMD
GO:CC	actomyosin, myosin complex part	GO:0042642	0.786872	0.104096	1	45	1	18812	MYO5A
GO:CC	microtubule associated complex	GO:0005875	0.798245	0.097864	139	76	4	18812	DYNC1H1,ACTA2,ACTC1,ACTG2
GO:CC	integral component of presynaptic membrane	GO:0099056	0.803273	0.0951371	100	14	2	18812	ATP1A3,CANX
GO:CC	dendritic shaft	GO:0043198	0.824683	0.083713	66	77	3	18812	HSPA8,NSF,SLC12A5
GO:CC	main axon	GO:0044304	0.875034	0.0579749	75	239	5	18812	DNM1,CAMK2D,SPTBN1,SPTAN1,CNGA3
GO:CC	intrinsic component of mitochondrial outer membrane	GO:0031306	0.894146	0.0485915	26	204	3	18812	RHOT1,CPT1A,MFN2
GO:CC	PML body	GO:0016605	0.900705	0.0454177	70	21	2	18812	ZMYM2,UBE2I
GO:CC	sperm flagellum	GO:0036126	0.939203	0.0272403	127	12	2	18812	RHO,ATP1A1
GO:CC	RAVE complex	GO:0043291	0.943393	0.0253073	3	18	1	18812	DMXL2
GO:CC	Golgi stack	GO:0005795	0.963945	0.0159476	77	238	5	18812	NSF,USO1,HSPD1,TMEM59,GALNT2
GO:CC	dendritic spine neck	GO:0044326	0.978126	0.00960537	7	8	1	18812	ATP1A3
GO:CC	mitochondrion-derived vesicle	GO:0099073	1	0	3	135	1	18812	DNM1L
GO:CC	keratin filament	GO:0045095	1	0	19	34	1	18812	KRT5
GO:CC	BORC complex	GO:0099078	1	0	8	28	1	18812	KXD1
GO:CC	integral component of postsynaptic density membrane	GO:0099061	1	0	65	165	2	18812	RTN4,ATP2B2
GO:CC	DNA packaging complex	GO:0044815	1	0	57	170	2	18812	H3C2,H3F3A
GO:CC	plasma membrane raft	GO:0044853	1	0	115	50	2	18812	ATP1A1,SLC2A1
GO:CC	integral component of postsynaptic specialization membrane	GO:0099060	1	0	98	165	2	18812	RTN4,ATP2B2
GO:CC	amino acid transport complex	GO:1990184	1	0	2	91	1	18812	SLC3A2
GO:CC	endoplasmic reticulum quality control compartment	GO:0044322	1	0	11	14	1	18812	CANX
GO:CC	microtubule end	GO:1990752	1	0	30	164	1	18812	DCTN1
GO:CC	apical junction complex	GO:0043296	1	0	125	16	2	18812	ACTB,ACTG1
GO:CC	GTPase complex	GO:1905360	1	0	36	144	1	18812	GNAO1
GO:CC	pronucleus	GO:0045120	1	0	21	50	1	18812	SLC2A1
GO:CC	integral component of postsynaptic membrane	GO:0099055	1	0	156	14	1	18812	CANX
GO:CC	peptidase complex	GO:1905368	1	0	81	200	3	18812	VCP,PSMC2,PSMD3
GO:CC	anchored component of postsynaptic density membrane	GO:0099031	1	0	6	219	1	18812	MPP2
GO:CC	endopeptidase complex	GO:1905369	1	0	60	200	3	18812	VCP,PSMC2,PSMD3
GO:CC	oxidoreductase complex	GO:1990204	1	0	99	152	1	18812	UQCRC2
GO:CC	intercellular bridge	GO:0045171	1	0	74	164	1	18812	DCTN1
GO:CC	apical part of cell	GO:0045177	1	0	420	165	10	18812	ATP1A1,ACTG1,PLEC,ATP1B2,SLC2A1,CRB1,SLC3A2,HSP90AA1,HSP90AB1,ATP2B2
GO:CC	basal part of cell	GO:0045178	1	0	262	149	6	18812	ATP1A1,PLEC,SLC2A1,SLC3A2,HSP90AA1,HSP90AB1
GO:CC	VCP-NSFL1C complex	GO:1990730	1	0	2	65	1	18812	VCP
GO:CC	transferase complex	GO:1990234	1	0	698	21	2	18812	ACTB,UBE2I
GO:CC	transporter complex	GO:1990351	1	0	258	49	4	18812	ATP1A3,ATP1A1,ATP2A2,ATP1B2
GO:CC	anchored component of postsynaptic specialization membrane	GO:0099030	1	0	6	219	1	18812	MPP2
GO:CC	Parkin-FBXW7-Cul1 ubiquitin ligase complex	GO:1990452	1	0	3	240	1	18812	CUL1
GO:CC	synaptonemal structure	GO:0099086	1	0	134	202	1	18812	SMC3
GO:CC	H4 histone acetyltransferase complex	GO:1902562	1	0	45	15	1	18812	ACTB
GO:CC	nuclear protein-containing complex	GO:0140513	1	0	1073	33	5	18812	HSPA5,ACTB,ATP5A1,HNRNPH1,CLTC
GO:CC	apical pole of neuron	GO:0044225	1	0	1	91	1	18812	SLC3A2
GO:CC	dynein axonemal particle	GO:0120293	1	0	16	149	1	18812	HSP90AB1
GO:CC	organelle membrane contact site	GO:0044232	1	0	41	14	1	18812	CANX
GO:CC	rod photoreceptor outer segment	GO:0120200	1	0	6	22	1	18812	GUCY2F
GO:CC	neuron projection cytoplasm	GO:0120111	1	0	37	14	1	18812	CANX
GO:CC	centriolar subdistal appendage	GO:0120103	1	0	10	164	1	18812	DCTN1
GO:CC	cellular anatomical entity	GO:0110165	1	0	16502	42	42	18812	RHO,TUBB2A,TUBA1B,TUBB3,HSPA5,SERPINA5,GUCY2E,ATP1A3,TUBB4B,DYNC1H1,HSPA8,ATP1A1,CCAR1,CANX,ACTB,ACTG1,ATP5A1,DMXL2,ZMYM2,MYH10,UBE2I,GUCY2F,PLEC,OS9,UBB,HNRNPH1,UBA52,KXD1,RPS27A,KRT77,ATP5B,SLC25A4,CLTC,KRT5,PRPH2,DNM1,ATP2A2,POLDIP3,SLC25A5,GFAP,RPS11,SAG
GO:CC	mitochondria-associated endoplasmic reticulum membrane	GO:0044233	1	0	20	14	1	18812	CANX
GO:CC	intracellular protein-containing complex	GO:0140535	1	0	656	240	14	18812	ACTB,SEL1L,VCP,NEDD4,CAMK2D,CAMK2B,CAND1,HSP90AB1,FAM98B,PSMC2,PSMD3,CUL4B,CUL4A,CUL1
GO:CC	cell cortex region	GO:0099738	1	0	47	164	2	18812	CTBP2,DCTN1
GO:CC	integral component of synaptic membrane	GO:0099699	1	0	203	14	2	18812	ATP1A3,CANX
GO:CC	postsynaptic specialization membrane	GO:0099634	1	0	128	230	6	18812	HSPA8,RGS9,RTN4,ATP2B2,MPP2,RAPSN
GO:CC	acetyltransferase complex	GO:1902493	1	0	86	15	1	18812	ACTB
GO:CC	anchored component of synaptic membrane	GO:0099144	1	0	19	219	1	18812	MPP2
GO:CC	cytoplasmic region	GO:0099568	1	0	211	185	5	18812	CANX,MAP4,CTBP2,DCTN1,ARL6
GO:CC	presynaptic cytosol	GO:0099523	1	0	19	113	2	18812	HSPA8,CTBP2
GO:CC	receptor complex	GO:0043235	1	0	360	189	2	18812	HSP90AB1,HSPD1
GO:CC	mitotic spindle midzone	GO:1990023	1	0	14	80	1	18812	HNRNPU
GO:CC	messenger ribonucleoprotein complex	GO:1990124	1	0	12	11	1	18812	HSPA8
GO:CC	exocytic vesicle membrane	GO:0099501	1	0	109	229	5	18812	CLTC,DNM1L,RAB5C,RAB5B,RAB5A
GO:CC	catalytic complex	GO:1902494	1	0	1225	224	23	18812	DYNC1H1,ACTB,UBE2I,HNRNPH1,SEL1L,VCP,NEDD4,HNRNPU,HNRNPR,RPN1,CAND1,GNAO1,FARSA,UQCRC2,HSD17B12,DCTN1,HNRNPF,PSMC2,PSMD3,PABPC1,RPN2,CUL4B,CUL4A
GO:CC	extrinsic component of synaptic membrane	GO:0099243	1	0	21	232	2	18812	PHB,STXBP1
GO:CC	intrinsic component of synaptic membrane	GO:0099240	1	0	222	14	2	18812	ATP1A3,CANX
GO:CC	transmembrane transporter complex	GO:1902495	1	0	244	49	4	18812	ATP1A3,ATP1A1,ATP2A2,ATP1B2
GO:CC	presynaptic intermediate filament cytoskeleton	GO:0099182	1	0	1	92	1	18812	NEFL
GO:CC	axonal growth cone	GO:0044295	1	0	38	149	2	18812	HSP90AA1,HSP90AB1
GO:CC	intrinsic component of postsynaptic density membrane	GO:0099146	1	0	71	219	3	18812	RTN4,ATP2B2,MPP2
GO:CC	cell body membrane	GO:0044298	1	0	36	198	3	18812	ATP1B2,ATP2B2,ATP2B1
GO:CC	anchored component of postsynaptic membrane	GO:0099025	1	0	9	219	1	18812	MPP2
GO:CC	postsynaptic cytosol	GO:0099524	1	0	24	72	2	18812	HSPA8,NEDD4
GO:CC	HSP90-CDC37 chaperone complex	GO:1990565	1	0	2	149	1	18812	HSP90AB1
GO:CC	respiratory chain complex III	GO:0045275	1	0	9	152	1	18812	UQCRC2
GO:CC	mitotic spindle	GO:0072686	1	0	142	202	5	18812	CLTC,HNRNPU,MAP4,DCTN1,SMC3
GO:CC	chromosomal region	GO:0098687	1	0	223	190	5	18812	HNRNPU,KDM1A,DCTN1,H3F3A,WRNIP1
GO:CC	tRNA-splicing ligase complex	GO:0072669	1	0	8	163	1	18812	FAM98B
GO:CC	NLRP3 inflammasome complex	GO:0072559	1	0	8	54	1	18812	DDX3X
GO:CC	parallel fiber to Purkinje cell synapse	GO:0098688	1	0	26	197	2	18812	ATP2B2,ATP2B3
GO:CC	MMXD complex	GO:0071817	1	0	5	39	1	18812	SLC25A5
GO:CC	integral component of lumenal side of endoplasmic reticulum membrane	GO:0071556	1	0	12	14	1	18812	CANX
GO:CC	piP-body	GO:0071547	1	0	4	247	1	18812	TDRKH
GO:CC	pi-body	GO:0071546	1	0	6	247	1	18812	TDRKH
GO:CC	clathrin complex	GO:0071439	1	0	7	33	1	18812	CLTC
GO:CC	glycinergic synapse	GO:0098690	1	0	12	11	1	18812	HSPA8
GO:CC	histone pre-mRNA 3'end processing complex	GO:0071204	1	0	5	251	1	18812	SYNCRIP
GO:CC	post-mRNA release spliceosomal complex	GO:0071014	1	0	15	133	1	18812	MYEF2
GO:CC	Golgi apparatus subcompartment	GO:0098791	1	0	440	253	9	18812	NSF,ARF1,DNM1L,HUWE1,USO1,HSPD1,TMEM59,GALNT2,AP3D1
GO:CC	endoplasmic reticulum exit site	GO:0070971	1	0	30	175	1	18812	SEC16A
GO:CC	hippocampal mossy fiber to CA3 synapse	GO:0098686	1	0	45	120	1	18812	YWHAZ
GO:CC	respirasome	GO:0070469	1	0	78	152	1	18812	UQCRC2
GO:CC	inactive sex chromosome	GO:0098577	1	0	1	80	1	18812	HNRNPU
GO:CC	cytoplasmic side of lysosomal membrane	GO:0098574	1	0	4	40	1	18812	GFAP
GO:CC	DNA repair complex	GO:1990391	1	0	30	84	1	18812	KDM1A
GO:CC	mitotic spindle pole	GO:0097431	1	0	35	202	1	18812	SMC3
GO:CC	GAIT complex	GO:0097452	1	0	4	251	1	18812	SYNCRIP
GO:CC	sperm mitochondrial sheath	GO:0097226	1	0	2	129	1	18812	HSP90AA1
GO:CC	intracellular vesicle	GO:0097708	1	0	1555	18	5	18812	SERPINA5,HSPA8,ATP1A1,ACTG1,DMXL2
GO:CC	9+2 motile cilium	GO:0097729	1	0	139	12	2	18812	RHO,ATP1A1
GO:CC	side of membrane	GO:0098552	1	0	737	49	6	18812	SERPINA5,CANX,MYH10,ATP2A2,GFAP,ATP1B2
GO:CC	lumenal side of endoplasmic reticulum membrane	GO:0098553	1	0	12	14	1	18812	CANX
GO:CC	cytoplasmic side of early endosome membrane	GO:0098559	1	0	3	229	1	18812	RAB5A
GO:CC	ciliary plasm	GO:0097014	1	0	128	185	2	18812	MAP4,ARL6
GO:CC	site of DNA damage	GO:0090734	1	0	83	65	1	18812	VCP
GO:CC	cytoplasmic side of membrane	GO:0098562	1	0	186	40	3	18812	MYH10,ATP2A2,GFAP
GO:CC	RNA polymerase II transcription regulator complex	GO:0090575	1	0	156	109	3	18812	HNRNPU,ADNP,SFPQ
GO:CC	intrinsic component of synaptic vesicle membrane	GO:0098563	1	0	59	229	3	18812	RAB5C,RAB5B,RAB5A
GO:CC	Cul4-RING E3 ubiquitin ligase complex	GO:0080008	1	0	32	224	2	18812	CUL4B,CUL4A
GO:CC	lumenal side of membrane	GO:0098576	1	0	17	14	1	18812	CANX
GO:CC	neuronal dense core vesicle	GO:0098992	1	0	14	18	1	18812	DMXL2
GO:CC	plasma membrane protein complex	GO:0098797	1	0	483	12	2	18812	ATP1A3,ATP1A1
GO:CC	endoplasmic reticulum tubular network membrane	GO:0098826	1	0	5	141	1	18812	RTN4
GO:CC	spindle midzone	GO:0051233	1	0	37	117	2	18812	HNRNPU,CAMK2B
GO:CC	cluster of actin-based cell projections	GO:0098862	1	0	180	149	6	18812	MYH10,PLEC,MYH14,HSP90AA1,DNM1L,HSP90AB1
GO:CC	extrinsic component of presynaptic membrane	GO:0098888	1	0	9	232	2	18812	PHB,STXBP1
GO:CC	pigment granule	GO:0048770	1	0	30	45	1	18812	MYO5A
GO:CC	coated membrane	GO:0048475	1	0	81	253	5	18812	CLTC,DNM1,ARL6,ARCN1,AP3D1
GO:CC	intrinsic component of presynaptic membrane	GO:0098889	1	0	112	14	2	18812	ATP1A3,CANX
GO:CC	lipopolysaccharide receptor complex	GO:0046696	1	0	6	189	1	18812	HSPD1
GO:CC	anchored component of plasma membrane	GO:0046658	1	0	72	219	1	18812	MPP2
GO:CC	intrinsic component of postsynaptic membrane	GO:0098936	1	0	165	14	1	18812	CANX
GO:CC	IRE1-RACK1-PP2A complex	GO:1990630	1	0	2	114	1	18812	RACK1
GO:CC	cholinergic synapse	GO:0098981	1	0	14	92	1	18812	NEFL
GO:CC	phagocytic vesicle	GO:0045335	1	0	94	16	1	18812	ACTG1
GO:CC	clathrin-coated endocytic vesicle	GO:0045334	1	0	22	33	1	18812	CLTC
GO:CC	GABA-ergic synapse	GO:0098982	1	0	96	198	5	18812	CTBP2,ATP2B2,PHB,ATP2B3,ATP2B1
GO:CC	respiratory chain complex IV	GO:0045277	1	0	19	152	1	18812	UQCRC2
GO:CC	recycling endosome	GO:0055037	1	0	139	45	1	18812	MYO5A
GO:CC	respiratory chain complex	GO:0098803	1	0	73	152	1	18812	UQCRC2
GO:CC	neurofilament cytoskeleton	GO:0060053	1	0	3	78	1	18812	SYNM
GO:CC	lytic vacuole membrane	GO:0098852	1	0	132	40	2	18812	HSPA8,GFAP
GO:CC	tight junction	GO:0070160	1	0	113	15	1	18812	ACTB
GO:CC	cytochrome complex	GO:0070069	1	0	28	152	1	18812	UQCRC2
GO:CC	presynaptic endosome	GO:0098830	1	0	2	253	1	18812	AP3D1
GO:CC	presynaptic active zone cytoplasmic component	GO:0098831	1	0	18	113	1	18812	CTBP2
GO:CC	collagen-containing extracellular matrix	GO:0062023	1	0	332	202	3	18812	HSP90AA1,LGALS9,SMC3
GO:CC	postsynaptic density membrane	GO:0098839	1	0	89	219	4	18812	RGS9,RTN4,ATP2B2,MPP2
GO:CC	postsynaptic early endosome	GO:0098842	1	0	3	229	1	18812	RAB5A
GO:CC	postsynaptic endosome	GO:0098845	1	0	14	229	1	18812	RAB5A
GO:CC	apical ectoplasmic specialization	GO:0061831	1	0	2	37	1	18812	ATP2A2
GO:CC	basal tubulobulbar complex	GO:0061829	1	0	1	116	1	18812	DNM3
GO:CC	apical tubulobulbar complex	GO:0061828	1	0	2	116	1	18812	DNM3
GO:CC	inflammasome complex	GO:0061702	1	0	17	54	1	18812	DDX3X
GO:CC	MICOS complex	GO:0061617	1	0	8	248	2	18812	IMMT,CHCHD3
GO:CC	extrinsic component of synaptic vesicle membrane	GO:0098850	1	0	10	33	1	18812	CLTC
GO:CC	cell pole	GO:0060187	1	0	13	91	1	18812	SLC3A2
GO:CC	excitatory synapse	GO:0060076	1	0	69	197	2	18812	ATP2B2,ATP2B3
GO:CC	intrinsic component of postsynaptic specialization membrane	GO:0098948	1	0	104	219	3	18812	RTN4,ATP2B2,MPP2
GO:CC	histone acetyltransferase complex	GO:0000123	1	0	76	15	1	18812	ACTB
GO:CC	lysosomal lumen	GO:0043202	1	0	8	11	1	18812	HSPA8
GO:CC	microtubule organizing center	GO:0005815	1	0	690	10	1	18812	DYNC1H1
GO:CC	centriole	GO:0005814	1	0	109	164	1	18812	DCTN1
GO:CC	centrosome	GO:0005813	1	0	564	231	10	18812	DYNC1H1,DDX3X,CRMP1,HNRNPU,RBM39,DCTN1,EMD,NUP93,RAPSN,TCP1
GO:CC	lipid droplet	GO:0005811	1	0	79	65	2	18812	RAB18,VCP
GO:CC	trans-Golgi network	GO:0005802	1	0	219	90	1	18812	ARF1
GO:CC	Golgi-associated vesicle	GO:0005798	1	0	83	186	2	18812	ARF1,ARCN1
GO:CC	Golgi medial cisterna	GO:0005797	1	0	24	227	1	18812	TMEM59
GO:CC	Golgi lumen	GO:0005796	1	0	21	238	1	18812	GALNT2
GO:CC	Golgi apparatus	GO:0005794	1	0	1160	12	3	18812	RHO,ATP1A3,ATP1A1
GO:CC	endoplasmic reticulum-Golgi intermediate compartment	GO:0005793	1	0	69	5	1	18812	HSPA5
GO:CC	peroxisomal matrix	GO:0005782	1	0	23	189	1	18812	HSPD1
GO:CC	peroxisomal membrane	GO:0005778	1	0	42	206	2	18812	ARF1,ATAD1
GO:CC	peroxisome	GO:0005777	1	0	130	206	5	18812	MYO5A,ARF1,DNM1L,HSPD1,ATAD1
GO:CC	autophagosome	GO:0005776	1	0	67	11	1	18812	HSPA8
GO:CC	vacuolar lumen	GO:0005775	1	0	10	11	1	18812	HSPA8
GO:CC	vacuolar membrane	GO:0005774	1	0	184	40	2	18812	HSPA8,GFAP
GO:CC	vacuole	GO:0005773	1	0	446	45	4	18812	HSPA8,CLTC,GFAP,MYO5A
GO:CC	late endosome	GO:0005770	1	0	205	90	3	18812	HSPA8,MYO5A,ARF1
GO:CC	early endosome	GO:0005769	1	0	264	229	6	18812	MYO5A,PHB,HSPD1,RAB5C,RAB5B,RAB5A
GO:CC	endosome	GO:0005768	1	0	696	12	2	18812	HSPA8,ATP1A1
GO:CC	lysosomal membrane	GO:0005765	1	0	132	40	2	18812	HSPA8,GFAP
GO:CC	lysosome	GO:0005764	1	0	369	45	4	18812	HSPA8,CLTC,GFAP,MYO5A
GO:CC	mitochondrial large ribosomal subunit	GO:0005762	1	0	56	66	1	18812	MRPL14
GO:CC	mitochondrial ribosome	GO:0005761	1	0	85	66	1	18812	MRPL14
GO:CC	mitochondrial matrix	GO:0005759	1	0	258	66	4	18812	ATP5B,SLC25A5,VDAC1,MRPL14
GO:CC	mitochondrial intermembrane space	GO:0005758	1	0	83	94	1	18812	IMMT
GO:CC	mitochondrial respiratory chain complex IV	GO:0005751	1	0	11	152	1	18812	UQCRC2
GO:CC	spindle	GO:0005819	1	0	298	202	9	18812	MYH10,CLTC,SLC25A5,HNRNPU,MAP4,CAMK2B,DCTN1,EMD,SMC3
GO:CC	chaperonin-containing T-complex	GO:0005832	1	0	9	231	1	18812	TCP1
GO:CC	heterotrimeric G-protein complex	GO:0005834	1	0	36	144	1	18812	GNAO1
GO:CC	proteasome regulatory particle	GO:0005838	1	0	23	200	2	18812	PSMC2,PSMD3
GO:CC	longitudinal sarcoplasmic reticulum	GO:0014801	1	0	2	37	1	18812	ATP2A2
GO:CC	ER to Golgi transport vesicle membrane	GO:0012507	1	0	20	175	2	18812	USO1,SEC16A
GO:CC	vesicle membrane	GO:0012506	1	0	539	37	3	18812	SERPINA5,CLTC,ATP2A2
GO:CC	cytoplasmic side of endosome membrane	GO:0010009	1	0	4	229	1	18812	RAB5A
GO:CC	endosome membrane	GO:0010008	1	0	226	253	2	18812	RAB5A,AP3D1
GO:CC	cell surface	GO:0009986	1	0	1001	17	4	18812	HSPA5,SERPINA5,HSPA8,ATP5A1
GO:CC	basal plasma membrane	GO:0009925	1	0	244	149	6	18812	ATP1A1,PLEC,SLC2A1,SLC3A2,HSP90AA1,HSP90AB1
GO:CC	fatty acid elongase complex	GO:0009923	1	0	2	154	1	18812	HSD17B12
GO:CC	cytoplasmic side of plasma membrane	GO:0009898	1	0	164	37	2	18812	MYH10,ATP2A2
GO:CC	external side of plasma membrane	GO:0009897	1	0	548	6	1	18812	SERPINA5
GO:CC	phenylalanine-tRNA ligase complex	GO:0009328	1	0	2	147	1	18812	FARSA
GO:CC	proteasome regulatory particle, lid subcomplex	GO:0008541	1	0	8	200	1	18812	PSMD3
GO:CC	proteasome regulatory particle, base subcomplex	GO:0008540	1	0	13	171	1	18812	PSMC2
GO:CC	mitochondrial respiratory chain complex III	GO:0005750	1	0	9	152	1	18812	UQCRC2
GO:CC	cohesin complex	GO:0008278	1	0	10	202	1	18812	SMC3
GO:CC	cell cortex	GO:0005938	1	0	287	20	3	18812	DYNC1H1,ACTB,MYH10
GO:CC	axoneme	GO:0005930	1	0	126	185	2	18812	MAP4,ARL6
GO:CC	fascia adherens	GO:0005916	1	0	11	183	1	18812	SPTAN1
GO:CC	adherens junction	GO:0005912	1	0	133	15	1	18812	ACTB
GO:CC	clathrin-coated pit	GO:0005905	1	0	42	189	3	18812	CLTC,DNM1L,HSPD1
GO:CC	microvillus	GO:0005902	1	0	92	83	2	18812	NEDD4,CRB1
GO:CC	caveola	GO:0005901	1	0	86	50	2	18812	ATP1A1,SLC2A1
GO:CC	integral component of plasma membrane	GO:0005887	1	0	1394	14	4	18812	RHO,ATP1A3,ATP1A1,CANX
GO:CC	axonemal microtubule	GO:0005879	1	0	10	185	1	18812	ARL6
GO:CC	spindle microtubule	GO:0005876	1	0	61	80	2	18812	CLTC,HNRNPU
GO:CC	cytoplasmic dynein complex	GO:0005868	1	0	27	10	1	18812	DYNC1H1
GO:CC	eukaryotic translation elongation factor 1 complex	GO:0005853	1	0	2	167	1	18812	EEF1A2
GO:CC	eukaryotic translation initiation factor 3 complex	GO:0005852	1	0	16	54	1	18812	DDX3X
GO:CC	oligosaccharyltransferase complex	GO:0008250	1	0	12	218	2	18812	RPN1,RPN2
GO:CC	membrane	GO:0016020	1	0	7308	60	33	18812	RHO,HSPA5,SERPINA5,GUCY2E,ATP1A3,HSPA8,ATP1A1,CANX,ACTB,ACTG1,ATP5A1,MYH10,GUCY2F,PLEC,ATP5B,SLC25A4,CLTC,KRT5,PRPH2,DNM1,ATP2A2,SLC25A5,GFAP,MYO5A,VDAC1,ATP1B2,SLC2A1,SLC25A11,ROM1,DDX3X,NSF,SEL1L,ATP5C1
GO:CC	mitochondrial respirasome	GO:0005746	1	0	70	152	1	18812	UQCRC2
GO:CC	nucleolus	GO:0005730	1	0	759	221	12	18812	UBE2I,RCN2,RPS6,RPS14,RPL13,RPS25,RPL12,SPTBN1,USO1,TOP2B,PPM1B,RPL19
GO:CC	ER ubiquitin ligase complex	GO:0000835	1	0	6	59	1	18812	SEL1L
GO:CC	X chromosome	GO:0000805	1	0	10	170	1	18812	H3F3A
GO:CC	sex chromosome	GO:0000803	1	0	36	170	2	18812	HNRNPU,H3F3A
GO:CC	lateral element	GO:0000800	1	0	16	202	1	18812	SMC3
GO:CC	nuclear cohesin complex	GO:0000798	1	0	6	202	1	18812	SMC3
GO:CC	synaptonemal complex	GO:0000795	1	0	134	202	1	18812	SMC3
GO:CC	condensed nuclear chromosome	GO:0000794	1	0	164	254	2	18812	SMC3,ADD3
GO:CC	condensed chromosome	GO:0000793	1	0	289	254	4	18812	HNRNPU,DCTN1,SMC3,ADD3
GO:CC	heterochromatin	GO:0000792	1	0	93	231	2	18812	TOP2B,TCP1
GO:CC	nucleosome	GO:0000786	1	0	44	170	2	18812	H3C2,H3F3A
GO:CC	chromatin	GO:0000785	1	0	506	236	9	18812	TMPO,KDM1A,SFPQ,H3C2,H3F3A,SMC3,TOP2B,TCP1,POGZ
GO:CC	chromosome, telomeric region	GO:0000781	1	0	89	190	3	18812	KDM1A,H3F3A,WRNIP1
GO:CC	condensed chromosome, centromeric region	GO:0000779	1	0	100	164	2	18812	HNRNPU,DCTN1
GO:CC	kinetochore	GO:0000776	1	0	91	164	2	18812	HNRNPU,DCTN1
GO:CC	chromosome, centromeric region	GO:0000775	1	0	143	164	2	18812	HNRNPU,DCTN1
GO:CC	proteasome complex	GO:0000502	1	0	54	200	3	18812	VCP,PSMC2,PSMD3
GO:CC	autophagosome membrane	GO:0000421	1	0	23	218	1	18812	RPN2
GO:CC	lytic vacuole	GO:0000323	1	0	369	45	4	18812	HSPA8,CLTC,GFAP,MYO5A
GO:CC	organellar large ribosomal subunit	GO:0000315	1	0	56	66	1	18812	MRPL14
GO:CC	organellar ribosome	GO:0000313	1	0	85	66	1	18812	MRPL14
GO:CC	pericentriolar material	GO:0000242	1	0	19	231	1	18812	TCP1
GO:CC	nuclear chromosome	GO:0000228	1	0	306	254	5	18812	HNRNPU,H3C2,H3F3A,SMC3,ADD3
GO:CC	cytoplasmic ubiquitin ligase complex	GO:0000153	1	0	13	59	1	18812	SEL1L
GO:CC	ubiquitin ligase complex	GO:0000151	1	0	268	240	6	18812	SEL1L,NEDD4,CAND1,CUL4B,CUL4A,CUL1
GO:CC	Golgi membrane	GO:0000139	1	0	241	157	3	18812	ARF1,DNM1L,HUWE1
GO:CC	Golgi trans cisterna	GO:0000138	1	0	13	227	1	18812	TMEM59
GO:CC	Golgi cis cisterna	GO:0000137	1	0	13	227	1	18812	TMEM59
GO:CC	Hrd1p ubiquitin ligase complex	GO:0000836	1	0	6	59	1	18812	SEL1L
GO:CC	Hrd1p ubiquitin ligase ERAD-L complex	GO:0000839	1	0	6	59	1	18812	SEL1L
GO:CC	spindle pole	GO:0000922	1	0	125	202	3	18812	DCTN1,EMD,SMC3
GO:CC	P-body	GO:0000932	1	0	72	176	2	18812	PSMC2,CAPRIN1
GO:CC	telomerase holoenzyme complex	GO:0005697	1	0	19	80	1	18812	HNRNPU
GO:CC	chromosome	GO:0005694	1	0	1004	254	14	18812	VCP,TMPO,HNRNPU,KDM1A,SFPQ,DCTN1,H3C2,H3F3A,WRNIP1,SMC3,TOP2B,TCP1,POGZ,ADD3
GO:CC	spliceosomal complex	GO:0005681	1	0	185	251	7	18812	HNRNPH1,HNRNPU,HNRNPR,MYEF2,HNRNPF,PABPC1,SYNCRIP
GO:CC	transcription regulator complex	GO:0005667	1	0	412	113	5	18812	HNRNPU,ADNP,RBM14,SFPQ,CTBP2
GO:CC	nucleoplasm	GO:0005654	1	0	3238	38	9	18812	ACTB,ZMYM2,UBE2I,UBB,HNRNPH1,UBA52,RPS27A,DNM1,POLDIP3
GO:CC	nuclear lamina	GO:0005652	1	0	13	199	1	18812	EMD
GO:CC	nuclear pore	GO:0005643	1	0	62	228	2	18812	NUP210,NUP93
GO:CC	nuclear envelope lumen	GO:0005641	1	0	12	13	1	18812	CCAR1
GO:CC	nuclear outer membrane	GO:0005640	1	0	21	199	1	18812	EMD
GO:CC	nuclear inner membrane	GO:0005637	1	0	40	199	2	18812	TMPO,EMD
GO:CC	nuclear envelope	GO:0005635	1	0	384	164	9	18812	DYNC1H1,CCAR1,UBE2I,TMPO,HACD3,RTN4,NUP210,PGRMC2,DCTN1
GO:CC	nucleus	GO:0005634	1	0	6263	241	96	18812	HSPA5,ATP1A3,DYNC1H1,HSPA8,CCAR1,ACTB,ATP5A1,ZMYM2,UBE2I,UBB,HNRNPH1,UBA52,RPS27A,CLTC,DNM1,POLDIP3,HNRNPH2,SLC2A1,DDX3X,D1PAS1,RCN2,DDX17,VCP,PCBP1,TMPO,CRMP1,HNRNPU,ADNP,KDM1A,RBM14,RPL30,RPLP0,SLC3A2,RPS6,PCBP2,CAMK2D,RPS14,RGS9,HNRNPR,SFPQ,CTBP2,RACK1,RBM39,RPS3A,YWHAZ,RPL13,RPS25,HSP90AA1,RPL12,MYEF2,HACD3,CAND1,RTN4,UBAP2L,HSP90AB1,CKB,NUP210,UQCRC2,DNAJB11,HUWE1,SPTBN1,PGRMC2,FAM98B,DCTN1,…
GO:CC	extracellular space	GO:0005615	1	0	1771	16	3	18812	SERPINA5,HSPA8,ACTG1
GO:CC	TIM23 mitochondrial import inner membrane translocase complex	GO:0005744	1	0	11	209	1	18812	TIMM50
GO:CC	basement membrane	GO:0005604	1	0	100	202	1	18812	SMC3
GO:CC	cellular_component	GO:0005575	1	0	18812	1	1	18812	RHO
GO:CC	zona pellucida receptor complex	GO:0002199	1	0	8	231	1	18812	TCP1
GO:CC	manchette	GO:0002177	1	0	16	10	1	18812	DYNC1H1
GO:CC	podosome	GO:0002102	1	0	25	15	1	18812	ACTB
GO:CC	acrosomal membrane	GO:0002080	1	0	23	6	1	18812	SERPINA5
GO:CC	female pronucleus	GO:0001939	1	0	9	50	1	18812	SLC2A1
GO:CC	phagocytic cup	GO:0001891	1	0	19	114	1	18812	RACK1
GO:CC	immunological synapse	GO:0001772	1	0	38	198	1	18812	ATP2B1
GO:CC	Barr body	GO:0001740	1	0	6	170	1	18812	H3F3A
GO:CC	ruffle	GO:0001726	1	0	136	45	1	18812	MYO5A
GO:CC	acrosomal vesicle	GO:0001669	1	0	127	6	1	18812	SERPINA5
GO:CC	fibrillar center	GO:0001650	1	0	124	21	1	18812	UBE2I
GO:CC	Prp19 complex	GO:0000974	1	0	23	11	1	18812	HSPA8
GO:CC	extracellular region	GO:0005576	1	0	2022	16	4	18812	HSPA5,SERPINA5,HSPA8,ACTG1
GO:CC	perikaryon	GO:0043204	1	0	131	127	4	18812	HSPA8,SLC12A5,CAMK2B,GLUL
GO:CC	integral component of membrane	GO:0016021	1	0	3112	14	5	18812	RHO,HSPA5,ATP1A3,ATP1A1,CANX
GO:CC	basolateral plasma membrane	GO:0016323	1	0	213	198	6	18812	ATP1A1,SLC2A1,SLC3A2,HSP90AA1,HSP90AB1,ATP2B1
GO:CC	dendrite membrane	GO:0032590	1	0	47	219	3	18812	SLC12A5,ATP2B1,MPP2
GO:CC	neuron projection membrane	GO:0032589	1	0	64	219	4	18812	SLC12A5,SPTBN1,ATP2B1,MPP2
GO:CC	cortical endoplasmic reticulum	GO:0032541	1	0	8	199	1	18812	EMD
GO:CC	cuticular plate	GO:0032437	1	0	13	183	2	18812	SPTBN1,SPTAN1
GO:CC	filopodium tip	GO:0032433	1	0	16	45	1	18812	MYO5A
GO:CC	cleavage furrow	GO:0032154	1	0	39	20	1	18812	MYH10
GO:CC	cell division site	GO:0032153	1	0	59	20	1	18812	MYH10
GO:CC	early phagosome	GO:0032009	1	0	9	229	1	18812	RAB5A
GO:CC	Golgi cisterna	GO:0031985	1	0	54	227	2	18812	HSPD1,TMEM59
GO:CC	vesicle	GO:0031982	1	0	1697	50	11	18812	SERPINA5,HSPA8,ATP1A1,ACTG1,DMXL2,CLTC,DNM1,ATP2A2,MYO5A,VDAC1,SLC2A1
GO:CC	nuclear lumen	GO:0031981	1	0	3675	240	56	18812	ACTB,ZMYM2,UBE2I,UBB,HNRNPH1,UBA52,RPS27A,DNM1,POLDIP3,HNRNPH2,DDX3X,RCN2,DDX17,VCP,PCBP1,HNRNPU,KDM1A,RBM14,SLC3A2,RPS6,PCBP2,RPS14,HNRNPR,SFPQ,RACK1,RBM39,RPL13,RPS25,RPL12,CAND1,UQCRC2,HUWE1,SPTBN1,FAM98B,HNRNPF,H3C2,H3F3A,USO1,PHB,PURB,ATP2B1,EMD,SMC3,TOP2B,TIMM50,PPM1B,ELAVL1,RPN2,CUL4B,RPL19,TARDBP,NUP93,RAB5A,STXBP1,POGZ,CUL1
GO:CC	organelle envelope lumen	GO:0031970	1	0	95	13	1	18812	CCAR1
GO:CC	nuclear membrane	GO:0031965	1	0	224	228	4	18812	TMPO,HACD3,EMD,NUP93
GO:CC	filamentous actin	GO:0031941	1	0	34	16	1	18812	ACTG1
GO:CC	microbody lumen	GO:0031907	1	0	23	189	1	18812	HSPD1
GO:CC	endosome lumen	GO:0031904	1	0	7	11	1	18812	HSPA8
GO:CC	microbody membrane	GO:0031903	1	0	42	206	2	18812	ARF1,ATAD1
GO:CC	early endosome membrane	GO:0031901	1	0	62	229	1	18812	RAB5A
GO:CC	I band	GO:0031674	1	0	130	183	5	18812	SLC2A1,ACTC1,SYNM,PYGM,SPTAN1
GO:CC	A band	GO:0031672	1	0	33	182	3	18812	RPL7,SPTBN1,RPL15
GO:CC	spindle pole centrosome	GO:0031616	1	0	17	199	1	18812	EMD
GO:CC	neuromuscular junction	GO:0031594	1	0	93	101	3	18812	MYH10,NEFL,CAMK2D
GO:CC	brush border membrane	GO:0031526	1	0	69	149	2	18812	HSP90AA1,HSP90AB1
GO:CC	Myb complex	GO:0031523	1	0	4	33	1	18812	CLTC
GO:CC	PcG protein complex	GO:0031519	1	0	45	142	1	18812	UBAP2L
GO:CC	motile cilium	GO:0031514	1	0	188	12	2	18812	RHO,ATP1A1
GO:CC	Cul4B-RING E3 ubiquitin ligase complex	GO:0031465	1	0	5	220	1	18812	CUL4B
GO:CC	dendritic spine membrane	GO:0032591	1	0	12	198	1	18812	ATP2B1
GO:CC	insulin-responsive compartment	GO:0032593	1	0	9	45	1	18812	MYO5A
GO:CC	neuronal cell body membrane	GO:0032809	1	0	33	198	2	18812	ATP2B2,ATP2B1
GO:CC	plasma membrane bounded cell projection cytoplasm	GO:0032838	1	0	166	14	1	18812	CANX
GO:CC	varicosity	GO:0043196	1	0	16	36	1	18812	DNM1
GO:CC	terminal bouton	GO:0043195	1	0	80	253	5	18812	HSPA8,DPYSL2,CNGA1,RAB5A,AP3D1
GO:CC	axon initial segment	GO:0043194	1	0	17	239	2	18812	CAMK2D,CNGA3
GO:CC	H4/H2A histone acetyltransferase complex	GO:0043189	1	0	21	15	1	18812	ACTB
GO:CC	synaptic cleft	GO:0043083	1	0	18	116	1	18812	DNM3
GO:CC	zymogen granule membrane	GO:0042589	1	0	13	229	1	18812	RAB5A
GO:CC	zymogen granule	GO:0042588	1	0	22	229	2	18812	HSPD1,RAB5A
GO:CC	microbody	GO:0042579	1	0	130	206	5	18812	MYO5A,ARF1,DNM1L,HSPD1,ATAD1
GO:CC	melanosome	GO:0042470	1	0	30	45	1	18812	MYO5A
GO:CC	paraspeckles	GO:0042382	1	0	6	109	1	18812	SFPQ
GO:CC	tubulobulbar complex	GO:0036284	1	0	3	116	1	18812	DNM3
GO:CC	ciliary basal body	GO:0036064	1	0	163	164	1	18812	DCTN1
GO:CC	site of double-strand break	GO:0035861	1	0	62	65	1	18812	VCP
GO:CC	Cul4A-RING E3 ubiquitin ligase complex	GO:0031464	1	0	11	224	1	18812	CUL4A
GO:CC	sperm fibrous sheath	GO:0035686	1	0	13	146	1	18812	LDHA
GO:CC	microtubule plus-end	GO:0035371	1	0	22	164	1	18812	DCTN1
GO:CC	NuA4 histone acetyltransferase complex	GO:0035267	1	0	21	15	1	18812	ACTB
GO:CC	nuclear meiotic cohesin complex	GO:0034991	1	0	6	202	1	18812	SMC3
GO:CC	aryl hydrocarbon receptor complex	GO:0034751	1	0	6	149	1	18812	HSP90AB1
GO:CC	cation channel complex	GO:0034703	1	0	196	188	1	18812	CNGA1
GO:CC	ion channel complex	GO:0034702	1	0	228	188	1	18812	CNGA1
GO:CC	centriolar satellite	GO:0034451	1	0	98	118	1	18812	RBM39
GO:CC	nuclear periphery	GO:0034399	1	0	106	228	5	18812	HNRNPU,SFPQ,EMD,SMC3,NUP93
GO:CC	VCP-NPL4-UFD1 AAA ATPase complex	GO:0034098	1	0	8	65	1	18812	VCP
GO:CC	paranode region of axon	GO:0033270	1	0	17	183	1	18812	SPTAN1
GO:CC	sarcoplasmic reticulum membrane	GO:0033017	1	0	23	37	1	18812	ATP2A2
GO:CC	protein-DNA complex	GO:0032993	1	0	140	170	2	18812	H3C2,H3F3A
GO:CC	dendrite cytoplasm	GO:0032839	1	0	27	14	1	18812	CANX
GO:CC	mitochondrial prohibitin complex	GO:0035632	1	0	2	178	1	18812	PHB
GO:CC	inclusion body	GO:0016234	1	0	74	149	1	18812	HSP90AB1
GO:CC	cullin-RING ubiquitin ligase complex	GO:0031461	1	0	153	240	4	18812	CAND1,CUL4B,CUL4A,CUL1
GO:CC	cytoplasmic vesicle	GO:0031410	1	0	1549	18	5	18812	SERPINA5,HSPA8,ATP1A1,ACTG1,DMXL2
GO:CC	endocytic vesicle	GO:0030139	1	0	175	232	6	18812	ACTG1,CLTC,RAB5C,RAB5B,RAB5A,STXBP1
GO:CC	COPI-coated vesicle	GO:0030137	1	0	30	186	2	18812	ARF1,ARCN1
GO:CC	clathrin-coated vesicle	GO:0030136	1	0	92	33	1	18812	CLTC
GO:CC	coated vesicle	GO:0030135	1	0	174	189	6	18812	CLTC,ARF1,USO1,SEC16A,ARCN1,HSPD1
GO:CC	COPII-coated ER to Golgi transport vesicle	GO:0030134	1	0	53	175	2	18812	USO1,SEC16A
GO:CC	COPI vesicle coat	GO:0030126	1	0	12	186	1	18812	ARCN1
GO:CC	AP-3 adaptor complex	GO:0030123	1	0	8	253	1	18812	AP3D1
GO:CC	vesicle coat	GO:0030120	1	0	50	186	1	18812	ARCN1
GO:CC	AP-type membrane coat adaptor complex	GO:0030119	1	0	32	253	1	18812	AP3D1
GO:CC	clathrin coat	GO:0030118	1	0	35	33	1	18812	CLTC
GO:CC	membrane coat	GO:0030117	1	0	81	253	5	18812	CLTC,DNM1,ARL6,ARCN1,AP3D1
GO:CC	mitochondrial crista	GO:0030061	1	0	14	189	2	18812	PHB,HSPD1
GO:CC	hemidesmosome	GO:0030056	1	0	10	23	1	18812	PLEC
GO:CC	Z disc	GO:0030018	1	0	119	183	4	18812	SLC2A1,SYNM,PYGM,SPTAN1
GO:CC	proteasome accessory complex	GO:0022624	1	0	23	200	2	18812	PSMC2,PSMD3
GO:CC	extrinsic component of membrane	GO:0019898	1	0	307	69	3	18812	CLTC,ATP2A2,RS1
GO:CC	extrinsic component of plasma membrane	GO:0019897	1	0	179	232	5	18812	ATP2A2,RS1,GNAO1,PHB,STXBP1
GO:CC	SCF ubiquitin ligase complex	GO:0019005	1	0	60	240	3	18812	CUL4B,CUL4A,CUL1
GO:CC	intracellular cyclic nucleotide activated cation channel complex	GO:0017071	1	0	4	188	1	18812	CNGA1
GO:CC	transcription repressor complex	GO:0017053	1	0	52	113	1	18812	CTBP2
GO:CC	nuclear speck	GO:0016607	1	0	306	85	5	18812	POLDIP3,DDX17,PCBP1,HNRNPU,RBM14
GO:CC	nuclear body	GO:0016604	1	0	652	118	9	18812	ZMYM2,UBE2I,POLDIP3,DDX17,PCBP1,HNRNPU,RBM14,SFPQ,RBM39
GO:CC	sarcoplasmic reticulum	GO:0016529	1	0	56	130	3	18812	ATP2A2,CAMK2D,PYGM
GO:CC	unconventional myosin complex	GO:0016461	1	0	6	45	1	18812	MYO5A
GO:CC	nuclear matrix	GO:0016363	1	0	82	202	3	18812	HNRNPU,SFPQ,SMC3
GO:CC	lateral plasma membrane	GO:0016328	1	0	62	49	2	18812	ATP1A1,ATP1B2
GO:CC	apical plasma membrane	GO:0016324	1	0	329	198	9	18812	ATP1A1,PLEC,ATP1B2,SLC2A1,SLC3A2,HSP90AA1,HSP90AB1,ATP2B2,ATP2B1
GO:CC	secretory granule	GO:0030141	1	0	377	18	2	18812	SERPINA5,DMXL2
GO:CC	integral component of endoplasmic reticulum membrane	GO:0030176	1	0	139	192	6	18812	HSPA5,CANX,HACD3,RTN4,FKBP8,LRIT1
GO:CC	dynein complex	GO:0030286	1	0	52	10	1	18812	DYNC1H1
GO:CC	external encapsulating structure	GO:0030312	1	0	446	202	4	18812	HSP90AA1,HSD17B12,LGALS9,SMC3
GO:CC	extrinsic component of mitochondrial outer membrane	GO:0031315	1	0	5	178	1	18812	PHB
GO:CC	extrinsic component of organelle membrane	GO:0031312	1	0	55	33	1	18812	CLTC
GO:CC	integral component of mitochondrial outer membrane	GO:0031307	1	0	25	122	2	18812	RHOT1,CPT1A
GO:CC	leading edge membrane	GO:0031256	1	0	133	219	4	18812	SLC12A5,SPTBN1,ATP2B1,MPP2
GO:CC	protein acetyltransferase complex	GO:0031248	1	0	86	15	1	18812	ACTB
GO:CC	extrinsic component of cytoplasmic side of plasma membrane	GO:0031234	1	0	100	144	2	18812	ATP2A2,GNAO1
GO:CC	intrinsic component of endoplasmic reticulum membrane	GO:0031227	1	0	147	192	6	18812	HSPA5,CANX,HACD3,RTN4,FKBP8,LRIT1
GO:CC	intrinsic component of plasma membrane	GO:0031226	1	0	1471	14	4	18812	RHO,ATP1A3,ATP1A1,CANX
GO:CC	anchored component of membrane	GO:0031225	1	0	107	229	4	18812	RAB5C,RAB5B,MPP2,RAB5A
GO:CC	intrinsic component of membrane	GO:0031224	1	0	3246	14	5	18812	RHO,HSPA5,ATP1A3,ATP1A1,CANX
GO:CC	platelet alpha granule	GO:0031091	1	0	17	6	1	18812	SERPINA5
GO:CC	BLOC-1 complex	GO:0031083	1	0	15	28	1	18812	KXD1
GO:CC	BLOC complex	GO:0031082	1	0	19	28	1	18812	KXD1
GO:CC	M band	GO:0031430	1	0	18	160	1	18812	SPTBN1
GO:CC	dense core granule	GO:0031045	1	0	29	18	1	18812	DMXL2
GO:CC	retromer complex	GO:0030904	1	0	18	164	1	18812	DCTN1
GO:CC	meiotic cohesin complex	GO:0030893	1	0	7	202	1	18812	SMC3
GO:CC	cortical actin cytoskeleton	GO:0030864	1	0	92	183	3	18812	SLC2A1,SPTBN1,SPTAN1
GO:CC	cortical cytoskeleton	GO:0030863	1	0	121	183	4	18812	ACTB,SLC2A1,SPTBN1,SPTAN1
GO:CC	axolemma	GO:0030673	1	0	17	160	1	18812	SPTBN1
GO:CC	synaptic vesicle membrane	GO:0030672	1	0	109	229	5	18812	CLTC,DNM1L,RAB5C,RAB5B,RAB5A
GO:CC	secretory granule membrane	GO:0030667	1	0	85	6	1	18812	SERPINA5
GO:CC	COPI-coated vesicle membrane	GO:0030663	1	0	17	186	1	18812	ARCN1
GO:CC	coated vesicle membrane	GO:0030662	1	0	71	186	3	18812	USO1,SEC16A,ARCN1
GO:CC	Golgi-associated vesicle membrane	GO:0030660	1	0	35	186	1	18812	ARCN1
GO:CC	cytoplasmic vesicle membrane	GO:0030659	1	0	323	229	9	18812	SERPINA5,CLTC,DNM1L,USO1,SEC16A,ARCN1,RAB5C,RAB5B,RAB5A
GO:CC	smooth muscle contractile fiber	GO:0030485	1	0	4	74	1	18812	ACTA2
GO:CC	T-tubule	GO:0030315	1	0	63	101	3	18812	ATP1A1,CLTC,CAMK2D
GO:CC	extracellular matrix	GO:0031012	1	0	444	202	4	18812	HSP90AA1,HSD17B12,LGALS9,SMC3
GO:CC	ooplasm	GO:1990917	1	0	1	149	1	18812	HSP90AB1

## Sheet: REACTOME
Supplementary Information S5. P23H Rhodopsin Interactome gProfiler output
source	term_name	term_id	adjusted_p_value	negative_log10_of_adjusted_p_value	term_size	query_size	intersection_size	effective_domain_size	intersections
REAC	Nonsense Mediated Decay (NMD) independent of the Exon Junction Complex (EJC)	REAC:R-MMU-975956	3.86e-17	16.4137	91	172	23	8631	UBA52,RPS27A,RPS11,RPS8,RPL24,RPL30,RPLP0,RPS6,RPS14,RPS4X,RPS3A,RPL13,RPS16,RPS25,RPL7,RPL12,RPS23,RPL9,RPL15,RPL22,PABPC1,RPL19,RPS27L
REAC	L13a-mediated translational silencing of Ceruloplasmin expression	REAC:R-MMU-156827	1.57e-16	15.8044	108	172	24	8631	UBA52,RPS27A,RPS11,RPS8,EIF4A1,RPL24,RPL30,RPLP0,RPS6,RPS14,RPS4X,RPS3A,RPL13,RPS16,RPS25,RPL7,RPL12,RPS23,RPL9,RPL15,RPL22,PABPC1,RPL19,RPS27L
REAC	SRP-dependent cotranslational protein targeting to membrane	REAC:R-MMU-1799339	4.28e-16	15.3688	89	172	22	8631	UBA52,RPS27A,RPS11,RPS8,RPL24,RPL30,RPLP0,RPS6,RPS14,RPS4X,RPS3A,RPL13,RPS16,RPS25,RPL7,RPL12,RPS23,RPL9,RPL15,RPL22,RPL19,RPS27L
REAC	Eukaryotic Translation Initiation	REAC:R-MMU-72613	9.36e-16	15.0286	116	172	24	8631	UBA52,RPS27A,RPS11,RPS8,EIF4A1,RPL24,RPL30,RPLP0,RPS6,RPS14,RPS4X,RPS3A,RPL13,RPS16,RPS25,RPL7,RPL12,RPS23,RPL9,RPL15,RPL22,PABPC1,RPL19,RPS27L
REAC	Cap-dependent Translation Initiation	REAC:R-MMU-72737	9.36e-16	15.0286	116	172	24	8631	UBA52,RPS27A,RPS11,RPS8,EIF4A1,RPL24,RPL30,RPLP0,RPS6,RPS14,RPS4X,RPS3A,RPL13,RPS16,RPS25,RPL7,RPL12,RPS23,RPL9,RPL15,RPL22,PABPC1,RPL19,RPS27L
REAC	GTP hydrolysis and joining of the 60S ribosomal subunit	REAC:R-MMU-72706	3.11e-15	14.5066	109	172	23	8631	UBA52,RPS27A,RPS11,RPS8,EIF4A1,RPL24,RPL30,RPLP0,RPS6,RPS14,RPS4X,RPS3A,RPL13,RPS16,RPS25,RPL7,RPL12,RPS23,RPL9,RPL15,RPL22,RPL19,RPS27L
REAC	Nonsense-Mediated Decay (NMD)	REAC:R-MMU-927802	3.87e-15	14.412	110	172	23	8631	UBA52,RPS27A,RPS11,RPS8,RPL24,RPL30,RPLP0,RPS6,RPS14,RPS4X,RPS3A,RPL13,RPS16,RPS25,RPL7,RPL12,RPS23,RPL9,RPL15,RPL22,PABPC1,RPL19,RPS27L
REAC	Nonsense Mediated Decay (NMD) enhanced by the Exon Junction Complex (EJC)	REAC:R-MMU-975957	3.87e-15	14.412	110	172	23	8631	UBA52,RPS27A,RPS11,RPS8,RPL24,RPL30,RPLP0,RPS6,RPS14,RPS4X,RPS3A,RPL13,RPS16,RPS25,RPL7,RPL12,RPS23,RPL9,RPL15,RPL22,PABPC1,RPL19,RPS27L
REAC	Formation of a pool of free 40S subunits	REAC:R-MMU-72689	4.06e-15	14.3917	98	172	22	8631	UBA52,RPS27A,RPS11,RPS8,RPL24,RPL30,RPLP0,RPS6,RPS14,RPS4X,RPS3A,RPL13,RPS16,RPS25,RPL7,RPL12,RPS23,RPL9,RPL15,RPL22,RPL19,RPS27L
REAC	Translation	REAC:R-MMU-72766	2.73e-10	9.56448	217	172	25	8631	UBA52,RPS27A,RPS11,RPS8,EIF4A1,MRPL14,RPL24,RPL30,RPLP0,RPS6,RPS14,RPS4X,RPS3A,RPL13,RPS16,RPS25,RPL7,RPL12,RPS23,RPL9,RPL15,RPL22,PABPC1,RPL19,RPS27L
REAC	rRNA processing	REAC:R-MMU-72312	4.71e-10	9.32711	167	172	22	8631	UBA52,RPS27A,RPS11,RPS8,RPL24,RPL30,RPLP0,RPS6,RPS14,RPS4X,RPS3A,RPL13,RPS16,RPS25,RPL7,RPL12,RPS23,RPL9,RPL15,RPL22,RPL19,RPS27L
REAC	Major pathway of rRNA processing in the nucleolus and cytosol	REAC:R-MMU-6791226	4.71e-10	9.32711	167	172	22	8631	UBA52,RPS27A,RPS11,RPS8,RPL24,RPL30,RPLP0,RPS6,RPS14,RPS4X,RPS3A,RPL13,RPS16,RPS25,RPL7,RPL12,RPS23,RPL9,RPL15,RPL22,RPL19,RPS27L
REAC	rRNA processing in the nucleus and cytosol	REAC:R-MMU-8868773	4.71e-10	9.32711	167	172	22	8631	UBA52,RPS27A,RPS11,RPS8,RPL24,RPL30,RPLP0,RPS6,RPS14,RPS4X,RPS3A,RPL13,RPS16,RPS25,RPL7,RPL12,RPS23,RPL9,RPL15,RPL22,RPL19,RPS27L
REAC	Translation initiation complex formation	REAC:R-MMU-72649	1.49e-08	7.82549	56	172	13	8631	RPS27A,RPS11,RPS8,EIF4A1,RPS6,RPS14,RPS4X,RPS3A,RPS16,RPS25,RPS23,PABPC1,RPS27L
REAC	Activation of the mRNA upon binding of the cap-binding complex and eIFs, and subsequent binding to 43S	REAC:R-MMU-72662	1.9e-08	7.72057	57	172	13	8631	RPS27A,RPS11,RPS8,EIF4A1,RPS6,RPS14,RPS4X,RPS3A,RPS16,RPS25,RPS23,PABPC1,RPS27L
REAC	Ribosomal scanning and start codon recognition	REAC:R-MMU-72702	2.34e-07	6.63113	56	172	12	8631	RPS27A,RPS11,RPS8,EIF4A1,RPS6,RPS14,RPS4X,RPS3A,RPS16,RPS25,RPS23,RPS27L
REAC	Recycling pathway of L1	REAC:R-MMU-437239	3.05e-07	6.51621	35	172	10	8631	TUBB2A,TUBA1B,TUBB3,TUBB4B,ACTB,ACTG1,CLTC,DNM1,DPYSL2,DNM3
REAC	Formation of the ternary complex, and subsequently, the 43S complex	REAC:R-MMU-72695	7.25e-07	6.13956	49	172	11	8631	RPS27A,RPS11,RPS8,RPS6,RPS14,RPS4X,RPS3A,RPS16,RPS25,RPS23,RPS27L
REAC	L1CAM interactions	REAC:R-MMU-373760	9.9e-07	6.00434	63	172	12	8631	TUBB2A,TUBA1B,TUBB3,TUBB4B,ACTB,ACTG1,CLTC,DNM1,DPYSL2,DNM3,SPTBN1,SPTAN1
REAC	COPI-mediated anterograde transport	REAC:R-MMU-6807878	7.21883e-06	5.14153	90	172	13	8631	TUBB2A,TUBA1B,TUBB3,TUBB4B,DYNC1H1,NSF,ARF3,ARF1,SPTBN1,DCTN1,USO1,SPTAN1,ARCN1
REAC	Ion homeostasis	REAC:R-MMU-5578775	1.31688e-05	4.88045	50	172	10	8631	ATP1A3,ATP1A1,ATP2A2,ATP1B2,CAMK2D,CAMK2B,ATP2B2,ATP2B3,ATP2B1,AHCYL1
REAC	The role of GTSE1 in G2/M progression after G2 checkpoint	REAC:R-MMU-8852276	7.78541e-05	4.10872	75	172	11	8631	TUBB2A,TUBA1B,TUBB3,TUBB4B,UBB,UBA52,RPS27A,HSP90AA1,HSP90AB1,PSMC2,PSMD3
REAC	Signaling by Hedgehog	REAC:R-MMU-5358351	0.000144458	3.84026	135	172	14	8631	TUBB2A,TUBA1B,TUBB3,TUBB4B,OS9,UBB,UBA52,RPS27A,SEL1L,VCP,ERLEC1,PSMC2,PSMD3,CUL1
REAC	Asparagine N-linked glycosylation	REAC:R-MMU-446203	0.000149149	3.82638	248	172	19	8631	TUBB2A,TUBA1B,TUBB3,TUBB4B,DYNC1H1,CANX,UBB,UBA52,RPS27A,NSF,VCP,ARF3,ARF1,SPTBN1,DCTN1,USO1,SEC16A,SPTAN1,ARCN1
REAC	Selective autophagy	REAC:R-MMU-9663891	0.000152648	3.81631	64	172	10	8631	TUBB2A,TUBA1B,TUBB3,TUBB4B,DYNC1H1,UBB,UBA52,RPS27A,VDAC1,MFN2
REAC	Aggrephagy	REAC:R-MMU-9646399	0.000167292	3.77652	37	172	8	8631	TUBB2A,TUBA1B,TUBB3,TUBB4B,DYNC1H1,UBB,UBA52,RPS27A
REAC	HSP90 chaperone cycle for steroid hormone receptors (SHR)	REAC:R-MMU-3371497	0.000167553	3.77585	50	172	9	8631	TUBB2A,TUBA1B,TUBB3,TUBB4B,DYNC1H1,HSPA8,HSP90AA1,HSP90AB1,DCTN1
REAC	ER to Golgi Anterograde Transport	REAC:R-MMU-199977	0.000189519	3.72235	138	172	14	8631	TUBB2A,TUBA1B,TUBB3,TUBB4B,DYNC1H1,NSF,ARF3,ARF1,SPTBN1,DCTN1,USO1,SEC16A,SPTAN1,ARCN1
REAC	Ion transport by P-type ATPases	REAC:R-MMU-936837	0.000200007	3.69895	51	172	9	8631	ATP1A3,ATP1A1,ATP2A2,ATP1B2,CAMK2D,CAMK2B,ATP2B2,ATP2B3,ATP2B1
REAC	Axon guidance	REAC:R-MMU-422475	0.000215462	3.66663	254	172	19	8631	TUBB2A,TUBA1B,TUBB3,TUBB4B,ACTB,ACTG1,UBB,UBA52,RPS27A,CLTC,DNM1,DPYSL3,CRMP1,DPYSL2,DNM3,HSP90AA1,HSP90AB1,SPTBN1,SPTAN1
REAC	Nervous system development	REAC:R-MMU-9675108	0.000228826	3.64049	255	172	19	8631	TUBB2A,TUBA1B,TUBB3,TUBB4B,ACTB,ACTG1,UBB,UBA52,RPS27A,CLTC,DNM1,DPYSL3,CRMP1,DPYSL2,DNM3,HSP90AA1,HSP90AB1,SPTBN1,SPTAN1
REAC	Gap junction trafficking	REAC:R-MMU-190828	0.000257682	3.58892	39	172	8	8631	TUBB2A,TUBA1B,TUBB3,TUBB4B,ACTB,ACTG1,CLTC,DNM1
REAC	Gap junction trafficking and regulation	REAC:R-MMU-157858	0.000386822	3.41249	41	172	8	8631	TUBB2A,TUBA1B,TUBB3,TUBB4B,ACTB,ACTG1,CLTC,DNM1
REAC	ABC-family proteins mediated transport	REAC:R-MMU-382556	0.00108212	2.96572	97	172	11	8631	OS9,UBB,UBA52,RPS27A,SEL1L,VCP,ERLIN2,ABCA4,ERLEC1,PSMC2,PSMD3
REAC	Hedgehog ligand biogenesis	REAC:R-MMU-5358346	0.00126741	2.89708	63	172	9	8631	OS9,UBB,UBA52,RPS27A,SEL1L,VCP,ERLEC1,PSMC2,PSMD3
REAC	COPI-independent Golgi-to-ER retrograde traffic	REAC:R-MMU-6811436	0.00135653	2.86757	48	172	8	8631	TUBB2A,TUBA1B,TUBB3,TUBB4B,DYNC1H1,RAB18,DCTN1,GALNT2
REAC	Cellular response to heat stress	REAC:R-MMU-3371556	0.0015826	2.80063	82	172	10	8631	HSPA5,HSPA8,VCP,CAMK2D,CAMK2B,HSP90AA1,HSP90AB1,NUP210,HSPA9,NUP93
REAC	Transport to the Golgi and subsequent modification	REAC:R-MMU-948021	0.00162593	2.7889	165	172	14	8631	TUBB2A,TUBA1B,TUBB3,TUBB4B,DYNC1H1,NSF,ARF3,ARF1,SPTBN1,DCTN1,USO1,SEC16A,SPTAN1,ARCN1
REAC	Golgi-to-ER retrograde transport	REAC:R-MMU-8856688	0.00173818	2.75991	122	172	12	8631	TUBB2A,TUBA1B,TUBB3,TUBB4B,DYNC1H1,NSF,ARF3,ARF1,RAB18,DCTN1,ARCN1,GALNT2
REAC	G2/M Transition	REAC:R-MMU-69275	0.00301631	2.52052	174	172	14	8631	TUBB2A,TUBA1B,TUBB3,TUBB4B,DYNC1H1,UBB,UBA52,RPS27A,HSP90AA1,HSP90AB1,DCTN1,PSMC2,PSMD3,CUL1
REAC	Clathrin-mediated endocytosis	REAC:R-MMU-8856828	0.00310435	2.50803	129	172	12	8631	HSPA8,ACTB,ACTG1,UBB,UBA52,RPS27A,CLTC,DNM1,DNM3,RAB5C,RAB5B,RAB5A
REAC	Gap junction degradation	REAC:R-MMU-190873	0.0033616	2.47345	8	172	4	8631	ACTB,ACTG1,CLTC,DNM1
REAC	Interaction between L1 and Ankyrins	REAC:R-MMU-445095	0.0033616	2.47345	8	172	4	8631	ACTB,ACTG1,SPTBN1,SPTAN1
REAC	Formation of annular gap junctions	REAC:R-MMU-196025	0.0033616	2.47345	8	172	4	8631	ACTB,ACTG1,CLTC,DNM1
REAC	Calnexin/calreticulin cycle	REAC:R-MMU-901042	0.0033616	2.47345	8	172	4	8631	CANX,UBB,UBA52,RPS27A
REAC	Mitotic G2-G2/M phases	REAC:R-MMU-453274	0.00344078	2.46334	176	172	14	8631	TUBB2A,TUBA1B,TUBB3,TUBB4B,DYNC1H1,UBB,UBA52,RPS27A,HSP90AA1,HSP90AB1,DCTN1,PSMC2,PSMD3,CUL1
REAC	N-glycan trimming in the ER and Calnexin/Calreticulin cycle	REAC:R-MMU-532668	0.00363813	2.43912	16	172	5	8631	CANX,UBB,UBA52,RPS27A,VCP
REAC	Muscle contraction	REAC:R-MMU-397014	0.00501283	2.29992	158	172	13	8631	ATP1A3,ATP1A1,ATP2A2,ATP1B2,ACTA2,ACTC1,ACTG2,CAMK2D,CAMK2B,ATP2B2,ATP2B3,ATP2B1,AHCYL1
REAC	Inactivation, recovery and regulation of the phototransduction cascade	REAC:R-MMU-2514859	0.00504194	2.2974	28	172	6	8631	RHO,GUCY2E,GUCY2F,SAG,RGS9,CNGA1
REAC	Regulation of PTEN localization	REAC:R-MMU-8948747	0.00595683	2.22498	9	172	4	8631	UBB,UBA52,RPS27A,NEDD4
REAC	RHO GTPases activate IQGAPs	REAC:R-MMU-5626467	0.00625296	2.20391	29	172	6	8631	TUBB2A,TUBA1B,TUBB3,TUBB4B,ACTB,ACTG1
REAC	The phototransduction cascade	REAC:R-MMU-2514856	0.00625296	2.20391	29	172	6	8631	RHO,GUCY2E,GUCY2F,SAG,RGS9,CNGA1
REAC	Downregulation of ERBB4 signaling	REAC:R-MMU-1253288	0.00977382	2.00994	10	172	4	8631	UBB,UBA52,RPS27A,NEDD4
REAC	Regulation of mRNA stability by proteins that bind AU-rich elements	REAC:R-MMU-450531	0.0113471	1.94511	82	172	9	8631	HSPA8,UBB,UBA52,RPS27A,YWHAZ,PSMC2,PSMD3,ELAVL1,PABPC1
REAC	Hedgehog 'off' state	REAC:R-MMU-5610787	0.0132408	1.87809	104	172	10	8631	TUBB2A,TUBA1B,TUBB3,TUBB4B,UBB,UBA52,RPS27A,PSMC2,PSMD3,CUL1
REAC	Cardiac conduction	REAC:R-MMU-5576891	0.014386	1.84206	105	172	10	8631	ATP1A3,ATP1A1,ATP2A2,ATP1B2,CAMK2D,CAMK2B,ATP2B2,ATP2B3,ATP2B1,AHCYL1
REAC	MHC class II antigen presentation	REAC:R-MMU-2132295	0.0155275	1.8089	128	172	11	8631	TUBB2A,TUBA1B,TUBB3,TUBB4B,DYNC1H1,CANX,CLTC,DNM1,ARF1,DNM3,DCTN1
REAC	DNA Damage Recognition in GG-NER	REAC:R-MMU-5696394	0.0193501	1.71332	35	172	6	8631	ACTB,UBB,UBA52,RPS27A,CUL4B,CUL4A
REAC	HSF1-dependent transactivation	REAC:R-MMU-3371571	0.0199044	1.70105	22	172	5	8631	HSPA8,CAMK2D,CAMK2B,HSP90AA1,HSP90AB1
REAC	Josephin domain DUBs	REAC:R-MMU-5689877	0.0223287	1.65114	12	172	4	8631	UBB,UBA52,RPS27A,VCP
REAC	MAP3K8 (TPL2)-dependent MAPK1/3 activation	REAC:R-MMU-5684264	0.0223287	1.65114	12	172	4	8631	UBB,UBA52,RPS27A,CUL1
REAC	PINK1-PRKN Mediated Mitophagy	REAC:R-MMU-5205685	0.0250258	1.60161	23	172	5	8631	UBB,UBA52,RPS27A,VDAC1,MFN2
REAC	ER Quality Control Compartment (ERQC)	REAC:R-MMU-901032	0.025344	1.59612	5	172	3	8631	UBB,UBA52,RPS27A
REAC	Mitotic Anaphase	REAC:R-MMU-68882	0.0288233	1.54026	213	172	14	8631	TUBB2A,TUBA1B,TUBB3,TUBB4B,DYNC1H1,UBE2I,UBB,UBA52,RPS27A,PSMC2,EMD,PSMD3,SMC3,NUP93
REAC	Mitotic Metaphase and Anaphase	REAC:R-MMU-2555396	0.0303122	1.51838	214	172	14	8631	TUBB2A,TUBA1B,TUBB3,TUBB4B,DYNC1H1,UBE2I,UBB,UBA52,RPS27A,PSMC2,EMD,PSMD3,SMC3,NUP93
REAC	Reduction of cytosolic Ca++ levels	REAC:R-MMU-418359	0.0317524	1.49822	13	172	4	8631	ATP2A2,ATP2B2,ATP2B3,ATP2B1
REAC	Macroautophagy	REAC:R-MMU-1632852	0.0336943	1.47244	116	172	10	8631	TUBB2A,TUBA1B,TUBB3,TUBB4B,DYNC1H1,UBB,UBA52,RPS27A,VDAC1,MFN2
REAC	Autophagy	REAC:R-MMU-9612973	0.0336943	1.47244	116	172	10	8631	TUBB2A,TUBA1B,TUBB3,TUBB4B,DYNC1H1,UBB,UBA52,RPS27A,VDAC1,MFN2
REAC	AUF1 (hnRNP D0) binds and destabilizes mRNA	REAC:R-MMU-450408	0.0377618	1.42295	56	172	7	8631	HSPA8,UBB,UBA52,RPS27A,PSMC2,PSMD3,PABPC1
REAC	Ion channel transport	REAC:R-MMU-983712	0.0381412	1.41861	166	172	12	8631	ATP1A3,ATP1A1,UBB,UBA52,RPS27A,ATP2A2,ATP1B2,CAMK2D,CAMK2B,ATP2B2,ATP2B3,ATP2B1
REAC	Formation of Incision Complex in GG-NER	REAC:R-MMU-5696395	0.0421358	1.37535	40	172	6	8631	UBE2I,UBB,UBA52,RPS27A,CUL4B,CUL4A

## Sheet: KEGG
source	term_name	term_id	adjusted_p_value	negative_log10_of_adjusted_p_value	term_size	query_size	intersection_size	effective_domain_size	intersections
KEGG	Ribosome	KEGG:03010	2.67e-09	8.5729	169	200	22	8790	UBA52,RPS27A,RPS11,RPS8,MRPL14,RPL24,RPL30,RPLP0,RPS6,RPS14,RPS4X,RPS3A,RPL13,RPS16,RPS25,RPL7,RPL12,RPS23,RPL9,FAU,RPL15,RPL22
KEGG	Phagosome	KEGG:04145	2.14e-08	7.669	173	16	8	8790	TUBB2A,TUBA1B,TUBB3,TUBB4B,DYNC1H1,CANX,ACTB,ACTG1
KEGG	Parkinson disease	KEGG:05012	4.67e-08	7.33037	245	40	12	8790	TUBB2A,TUBA1B,TUBB3,HSPA5,TUBB4B,ATP5A1,UBB,UBA52,RPS27A,ATP5B,SLC25A4,SLC25A5
KEGG	Pathways of neurodegeneration - multiple diseases	KEGG:05022	7.84e-06	5.10546	470	40	13	8790	TUBB2A,TUBA1B,TUBB3,HSPA5,TUBB4B,ATP5A1,UBB,UBA52,RPS27A,ATP5B,SLC25A4,ATP2A2,SLC25A5
KEGG	Coronavirus disease - COVID-19	KEGG:05171	1.16e-05	4.93536	241	200	21	8790	UBA52,RPS27A,RPS11,RPS8,RPL24,RPL30,RPLP0,RPS6,RPS14,RPS4X,RPS3A,RPL13,RPS16,RPS25,RPL7,RPL12,RPS23,RPL9,FAU,RPL15,RPL22
KEGG	Salmonella infection	KEGG:05132	1.3e-05	4.88606	251	16	7	8790	TUBB2A,TUBA1B,TUBB3,TUBB4B,DYNC1H1,ACTB,ACTG1
KEGG	Amyotrophic lateral sclerosis	KEGG:05014	1.46e-05	4.83699	366	17	8	8790	TUBB2A,TUBA1B,TUBB3,HSPA5,TUBB4B,ACTB,ACTG1,ATP5A1
KEGG	Prion disease	KEGG:05020	2.06e-05	4.68691	266	40	10	8790	TUBB2A,TUBA1B,TUBB3,HSPA5,TUBB4B,HSPA8,ATP5A1,ATP5B,SLC25A4,SLC25A5
KEGG	Gap junction	KEGG:04540	0.000103067	3.98688	86	9	4	8790	TUBB2A,TUBA1B,TUBB3,TUBB4B
KEGG	Thyroid hormone synthesis	KEGG:04918	0.000432091	3.36443	74	14	4	8790	HSPA5,ATP1A3,ATP1A1,CANX
KEGG	Huntington disease	KEGG:05016	0.00056098	3.25105	300	50	10	8790	TUBB2A,TUBA1B,TUBB3,TUBB4B,ATP5A1,ATP5B,SLC25A4,CLTC,SLC25A5,VDAC1
KEGG	Thyroid hormone signaling pathway	KEGG:04919	0.00059285	3.22706	120	52	7	8790	ATP1A3,ATP1A1,ACTB,ACTG1,ATP2A2,ATP1B2,SLC2A1
KEGG	Gastric acid secretion	KEGG:04971	0.000818455	3.08701	75	16	4	8790	ATP1A3,ATP1A1,ACTB,ACTG1
KEGG	Phototransduction	KEGG:04744	0.000876094	3.05745	27	44	4	8790	RHO,GUCY2E,GUCY2F,SAG
KEGG	Endocrine and other factor-regulated calcium reabsorption	KEGG:04961	0.00103253	2.9861	61	205	9	8790	ATP1A3,ATP1A1,CLTC,DNM1,ATP1B2,DNM3,ATP2B2,ATP2B3,ATP2B1
KEGG	Alzheimer disease	KEGG:05010	0.00294371	2.53111	366	40	9	8790	TUBB2A,TUBA1B,TUBB3,TUBB4B,ATP5A1,ATP5B,SLC25A4,ATP2A2,SLC25A5
KEGG	Protein processing in endoplasmic reticulum	KEGG:04141	0.00346846	2.45986	171	255	16	8790	HSPA5,HSPA8,CANX,OS9,SEL1L,VCP,UGGT1,RPN1,HSP90AA1,HSP90AB1,DNAJB11,ERLEC1,CRYAA,RPN2,CUL1,HSP90B1
KEGG	cGMP-PKG signaling pathway	KEGG:04022	0.00502637	2.29875	170	51	7	8790	ATP1A3,ATP1A1,SLC25A4,ATP2A2,SLC25A5,VDAC1,ATP1B2
KEGG	Necroptosis	KEGG:04217	0.00746376	2.12704	174	160	12	8790	SLC25A4,SLC25A5,VDAC1,CAMK2D,VDAC2,CAMK2B,GLUL,HSP90AA1,PYGM,DNM1L,HSP90AB1,PYGB
KEGG	Diabetic cardiomyopathy	KEGG:05415	0.00841013	2.0752	204	62	8	8790	ATP5A1,ATP5B,SLC25A4,ATP2A2,SLC25A5,VDAC1,SLC2A1,ATP5C1
KEGG	Bacterial invasion of epithelial cells	KEGG:05100	0.0259328	1.58615	75	37	4	8790	ACTB,ACTG1,CLTC,DNM1
KEGG	Proximal tubule bicarbonate reclamation	KEGG:04964	0.0260628	1.58398	22	51	3	8790	ATP1A3,ATP1A1,ATP1B2
KEGG	Antigen processing and presentation	KEGG:04612	0.0262913	1.58019	82	14	3	8790	HSPA5,HSPA8,CANX
KEGG	Tight junction	KEGG:04530	0.0477213	1.32129	167	20	4	8790	TUBA1B,ACTB,ACTG1,MYH10
