# Supplementary material for: Network biology analysis of P23H rhodopsin interactome identifies protein and mRNA quality control mechanisms
Source: Sci Rep. 2022 Oct 18;12:17405. doi: 10.1038/s41598-022-22316-8 (PMC9579138; doi:10.1038/s41598-022-22316-8)
Supplement: Supplementary file 7 — Supplementary Information 7. [file 41598_2022_22316_MOESM7_ESM.xlsx]

## Sheet: Sheet1
Supplementary Information S7. P23H Rhodopsin Cytoscape Clusters and Nodes from Figure 3E
	term id	term name
eukaryotic translation initiation	REAC:R-MMU-72706	GTP HYDROLYSIS AND JOINING OF THE 60S RIBOSOMAL SUBUNIT
	REAC:R-MMU-8868773	RRNA PROCESSING IN THE NUCLEUS AND CYTOSOL
	KEGG:03010	RIBOSOME
	REAC:R-MMU-72613	EUKARYOTIC TRANSLATION INITIATION
	REAC:R-MMU-72312	RRNA PROCESSING
	REAC:R-MMU-927802	NONSENSE-MEDIATED DECAY (NMD)
	REAC:R-MMU-72766	TRANSLATION
	REAC:R-MMU-6791226	MAJOR PATHWAY OF RRNA PROCESSING IN THE NUCLEOLUS AND CYTOSOL
	REAC:R-MMU-72737	CAP-DEPENDENT TRANSLATION INITIATION
	REAC:R-MMU-72689	FORMATION OF A POOL OF FREE 40S SUBUNITS
	KEGG:05171	CORONAVIRUS DISEASE - COVID-19
	REAC:R-MMU-72702	RIBOSOMAL SCANNING AND START CODON RECOGNITION
	REAC:R-MMU-72662	ACTIVATION OF THE MRNA UPON BINDING OF THE CAP-BINDING COMPLEX AND EIFS, AND SUBSEQUENT BINDING TO 43S
	REAC:R-MMU-156827	L13A-MEDIATED TRANSLATIONAL SILENCING OF CERULOPLASMIN EXPRESSION
	REAC:R-MMU-975957	NONSENSE MEDIATED DECAY (NMD) ENHANCED BY THE EXON JUNCTION COMPLEX (EJC)
	REAC:R-MMU-1799339	SRP-DEPENDENT COTRANSLATIONAL PROTEIN TARGETING TO MEMBRANE
	GO:0002181	CYTOPLASMIC TRANSLATION
	REAC:R-MMU-72695	FORMATION OF THE TERNARY COMPLEX, AND SUBSEQUENTLY, THE 43S COMPLEX
	REAC:R-MMU-72649	TRANSLATION INITIATION COMPLEX FORMATION
	REAC:R-MMU-975956	NONSENSE MEDIATED DECAY (NMD) INDEPENDENT OF THE EXON JUNCTION COMPLEX (EJC)
	GO:0003735	STRUCTURAL CONSTITUENT OF RIBOSOME
stimulus perception detection	GO:0009582	DETECTION OF ABIOTIC STIMULUS
	GO:0050962	DETECTION OF LIGHT STIMULUS INVOLVED IN SENSORY PERCEPTION
	GO:0009583	DETECTION OF LIGHT STIMULUS
	GO:0050953	SENSORY PERCEPTION OF LIGHT STIMULUS
	GO:0050908	DETECTION OF LIGHT STIMULUS INVOLVED IN VISUAL PERCEPTION
	GO:0007601	VISUAL PERCEPTION
	GO:0009584	DETECTION OF VISIBLE LIGHT
	GO:0009581	DETECTION OF EXTERNAL STIMULUS
	GO:0035845	PHOTORECEPTOR CELL OUTER SEGMENT ORGANIZATION
	GO:0060041	RETINA DEVELOPMENT IN CAMERA-TYPE EYE
endoplasmic reticulum stress	GO:0030433	UBIQUITIN-DEPENDENT ERAD PATHWAY
	GO:1903513	ENDOPLASMIC RETICULUM TO CYTOSOL TRANSPORT
	GO:0034976	RESPONSE TO ENDOPLASMIC RETICULUM STRESS
	GO:0030970	RETROGRADE PROTEIN TRANSPORT, ER TO CYTOSOL
	GO:0032527	PROTEIN EXIT FROM ENDOPLASMIC RETICULUM
	GO:0036503	ERAD PATHWAY
	REAC:R-MMU-382556	ABC-FAMILY PROTEINS MEDIATED TRANSPORT
	KEGG:04141	PROTEIN PROCESSING IN ENDOPLASMIC RETICULUM
protein folding chaperone	GO:0035966	RESPONSE TO TOPOLOGICALLY INCORRECT PROTEIN
	GO:0051787	MISFOLDED PROTEIN BINDING
	GO:0051082	UNFOLDED PROTEIN BINDING
	GO:0042026	PROTEIN REFOLDING
	GO:0044183	PROTEIN FOLDING CHAPERONE
	GO:0006457	PROTEIN FOLDING
	KEGG:04612	ANTIGEN PROCESSING AND PRESENTATION
constituent structural postsynaptic	GO:0098918	STRUCTURAL CONSTITUENT OF SYNAPSE
	GO:0099186	STRUCTURAL CONSTITUENT OF POSTSYNAPSE
	GO:0005200	STRUCTURAL CONSTITUENT OF CYTOSKELETON
	GO:0098973	STRUCTURAL CONSTITUENT OF POSTSYNAPTIC ACTIN CYTOSKELETON
recovery regulation phototransduction	GO:0004383	GUANYLATE CYCLASE ACTIVITY
	REAC:R-MMU-2514856	THE PHOTOTRANSDUCTION CASCADE
	REAC:R-MMU-2514859	INACTIVATION, RECOVERY AND REGULATION OF THE PHOTOTRANSDUCTION CASCADE
	KEGG:04744	PHOTOTRANSDUCTION
guanyl binding gtp	GO:0005525	GTP BINDING
	GO:0019001	GUANYL NUCLEOTIDE BINDING
	GO:0032561	GUANYL RIBONUCLEOTIDE BINDING
ubiquitin protein ligase	GO:0031625	UBIQUITIN PROTEIN LIGASE BINDING
	GO:0044389	UBIQUITIN-LIKE PROTEIN LIGASE BINDING
