# Supplementary material for: Network biology analysis of P23H rhodopsin interactome identifies protein and mRNA quality control mechanisms
Source: Sci Rep. 2022 Oct 18;12:17405. doi: 10.1038/s41598-022-22316-8 (PMC9579138; doi:10.1038/s41598-022-22316-8)
Supplement: Supplementary file 8 — Supplementary Information 8. [file 41598_2022_22316_MOESM8_ESM.xlsx]

## Sheet: string_interactions_short
							Supplementary Information S8. P23H Rhodopsin STRING output
#node1	node2	node1_string_id	node2_string_id	neighborhood_on_chromosome	gene_fusion	phylogenetic_cooccurrence	homology	coexpression	experimentally_determined_interaction	database_annotated	automated_textmining	combined_score
Abca4	Cdhr1	10090.ENSMUSP00000013995	10090.ENSMUSP00000022337	0	0	0	0	0	0.048	0	0.531	0.535
Abca4	Cnga3	10090.ENSMUSP00000013995	10090.ENSMUSP00000027288	0	0	0	0	0	0	0	0.555	0.555
Abca4	Crb1	10090.ENSMUSP00000013995	10090.ENSMUSP00000060769	0	0	0	0	0	0.049	0	0.627	0.63
Acta2	Ywhaz	10090.ENSMUSP00000048218	10090.ENSMUSP00000022894	0	0	0	0	0.065	0.087	0	0.365	0.411
Acta2	Myo6	10090.ENSMUSP00000048218	10090.ENSMUSP00000036181	0	0	0	0	0.061	0.39	0	0.117	0.45
Acta2	Plec	10090.ENSMUSP00000048218	10090.ENSMUSP00000075772	0	0	0	0	0.081	0.164	0.133	0.225	0.415
Acta2	Rplp0	10090.ENSMUSP00000048218	10090.ENSMUSP00000083705	0	0	0	0	0.066	0.148	0	0.373	0.457
Acta2	Gfap	10090.ENSMUSP00000048218	10090.ENSMUSP00000064691	0	0	0	0	0.051	0	0	0.503	0.509
Acta2	Eef1a2	10090.ENSMUSP00000048218	10090.ENSMUSP00000054556	0	0	0	0	0.159	0.297	0	0.254	0.52
Acta2	Rapsn	10090.ENSMUSP00000048218	10090.ENSMUSP00000054150	0	0	0	0	0.062	0	0.5	0.192	0.587
Acta2	Sptan1	10090.ENSMUSP00000048218	10090.ENSMUSP00000097797	0	0	0	0	0	0.157	0.5	0.104	0.589
Acta2	Nes	10090.ENSMUSP00000048218	10090.ENSMUSP00000088493	0	0	0	0	0.079	0	0	0.618	0.633
Acta2	Myh10	10090.ENSMUSP00000048218	10090.ENSMUSP00000099671	0	0	0	0	0.067	0.479	0.6	0.504	0.89
Acta2	Actc1	10090.ENSMUSP00000048218	10090.ENSMUSP00000087736	0	0	0	0.987	0.1	0.883	0	0.38	0.89
Acta2	Actg2	10090.ENSMUSP00000048218	10090.ENSMUSP00000074658	0	0	0	0.987	0.43	0.645	0.9	0.479	0.978
Actb	Ckb	10090.ENSMUSP00000098066	10090.ENSMUSP00000001304	0	0	0	0	0.078	0.287	0	0.174	0.41
Actb	Pabpc1	10090.ENSMUSP00000098066	10090.ENSMUSP00000001809	0	0	0	0	0.1	0.299	0	0.374	0.571
Actb	Emd	10090.ENSMUSP00000098066	10090.ENSMUSP00000002029	0	0	0	0	0	0.321	0	0.288	0.496
Actb	Cul4a	10090.ENSMUSP00000098066	10090.ENSMUSP00000016680	0	0	0	0	0.063	0	0.9	0.305	0.929
Actb	Psmd3	10090.ENSMUSP00000098066	10090.ENSMUSP00000017365	0	0	0	0	0.062	0.379	0	0.087	0.421
Actb	Rpl19	10090.ENSMUSP00000098066	10090.ENSMUSP00000017548	0	0	0	0	0.149	0.065	0	0.56	0.619
Actb	Top2b	10090.ENSMUSP00000098066	10090.ENSMUSP00000017629	0	0	0	0	0.052	0.059	0.241	0.415	0.551
Actb	Ubb	10090.ENSMUSP00000098066	10090.ENSMUSP00000019649	0	0.001	0	0	0.124	0.145	0	0.273	0.408
Actb	Hdac2	10090.ENSMUSP00000098066	10090.ENSMUSP00000019911	0	0	0	0	0.051	0.16	0	0.592	0.646
Actb	Hsp90b1	10090.ENSMUSP00000098066	10090.ENSMUSP00000020238	0	0	0	0	0.062	0.091	0	0.573	0.604
Actb	Rack1	10090.ENSMUSP00000098066	10090.ENSMUSP00000020640	0	0	0	0	0.129	0.081	0	0.443	0.516
Actb	Nefl	10090.ENSMUSP00000098066	10090.ENSMUSP00000022639	0	0	0	0	0.051	0	0	0.441	0.447
Actb	Ywhaz	10090.ENSMUSP00000098066	10090.ENSMUSP00000022894	0	0	0	0	0.138	0.087	0	0.636	0.688
Actb	Rps14	10090.ENSMUSP00000098066	10090.ENSMUSP00000025511	0	0	0	0	0.159	0.385	0	0.22	0.562
Actb	Rps3a1	10090.ENSMUSP00000098066	10090.ENSMUSP00000029722	0	0	0	0	0.13	0.31	0	0.292	0.539
Actb	Vcp	10090.ENSMUSP00000098066	10090.ENSMUSP00000030164	0	0	0	0	0.061	0.09	0	0.479	0.516
Actb	Cul1	10090.ENSMUSP00000098066	10090.ENSMUSP00000031697	0	0	0	0	0.062	0	0	0.428	0.44
Actb	Nedd4	10090.ENSMUSP00000098066	10090.ENSMUSP00000034740	0	0	0	0	0	0.103	0	0.388	0.427
Actb	Myo6	10090.ENSMUSP00000098066	10090.ENSMUSP00000036181	0	0	0	0	0.061	0.264	0	0.222	0.415
Actb	Dhx9	10090.ENSMUSP00000098066	10090.ENSMUSP00000038135	0	0	0	0	0.051	0.267	0	0.402	0.548
Actb	Skp1a	10090.ENSMUSP00000098066	10090.ENSMUSP00000038744	0	0	0	0	0.062	0.058	0	0.423	0.446
Actb	Tubb4b	10090.ENSMUSP00000098066	10090.ENSMUSP00000042342	0	0	0	0	0.102	0.152	0	0.308	0.427
Actb	Msl1	10090.ENSMUSP00000098066	10090.ENSMUSP00000042792	0	0	0	0	0	0	0.72	0.05	0.722
Actb	Hnrnpu	10090.ENSMUSP00000098066	10090.ENSMUSP00000047571	0	0	0	0	0.062	0.35	0	0.292	0.531
Actb	Rapsn	10090.ENSMUSP00000098066	10090.ENSMUSP00000054150	0	0	0	0	0.061	0	0.475	0.225	0.584
Actb	Eef1a2	10090.ENSMUSP00000098066	10090.ENSMUSP00000054556	0	0	0	0	0.159	0.263	0	0.46	0.636
Actb	Cul4b	10090.ENSMUSP00000098066	10090.ENSMUSP00000059276	0	0	0	0	0.063	0	0.9	0.206	0.919
Actb	Syncrip	10090.ENSMUSP00000098066	10090.ENSMUSP00000063744	0	0	0	0	0.061	0.262	0	0.244	0.43
Actb	Gfap	10090.ENSMUSP00000098066	10090.ENSMUSP00000064691	0	0	0	0	0.051	0	0	0.746	0.748
Actb	Actg1	10090.ENSMUSP00000098066	10090.ENSMUSP00000071486	0	0	0	0.987	0.437	0.713	0.9	0.585	0.982
Actb	Rpl7	10090.ENSMUSP00000098066	10090.ENSMUSP00000071616	0	0	0	0	0.127	0.281	0	0.282	0.51
Actb	Hist1h3f	10090.ENSMUSP00000098066	10090.ENSMUSP00000074994	0	0.001	0	0	0.05	0.148	0	0.358	0.434
Actb	Plec	10090.ENSMUSP00000098066	10090.ENSMUSP00000075772	0	0	0	0	0.062	0.164	0.133	0.287	0.45
Actb	Map2	10090.ENSMUSP00000098066	10090.ENSMUSP00000076577	0	0	0	0	0.058	0.162	0	0.583	0.642
Actb	Arf1	10090.ENSMUSP00000098066	10090.ENSMUSP00000079905	0	0	0	0	0.1	0.132	0.129	0.337	0.488
Actb	Rplp0	10090.ENSMUSP00000098066	10090.ENSMUSP00000083705	0	0	0	0	0.124	0.466	0	0.717	0.856
Actb	Nes	10090.ENSMUSP00000098066	10090.ENSMUSP00000088493	0	0	0	0	0	0	0	0.692	0.692
Actb	Elavl1	10090.ENSMUSP00000098066	10090.ENSMUSP00000096549	0	0	0	0	0	0	0	0.537	0.537
Actb	Sptan1	10090.ENSMUSP00000098066	10090.ENSMUSP00000097797	0	0	0	0	0.061	0.442	0.475	0.44	0.825
Actb	Sptbn1	10090.ENSMUSP00000098066	10090.ENSMUSP00000099902	0	0	0	0	0.062	0.199	0.133	0.198	0.408
Actb	Rps8	10090.ENSMUSP00000098066	10090.ENSMUSP00000099757	0	0	0	0	0.09	0.259	0	0.196	0.41
Actb	Rpl22	10090.ENSMUSP00000098066	10090.ENSMUSP00000118787	0	0	0	0	0.049	0.26	0	0.26	0.434
Actb	Mfn2	10090.ENSMUSP00000098066	10090.ENSMUSP00000101341	0	0	0	0	0.061	0.064	0	0.567	0.587
Actb	Dnm1l	10090.ENSMUSP00000098066	10090.ENSMUSP00000111415	0	0	0	0	0.062	0.09	0	0.592	0.622
Actb	Ldha	10090.ENSMUSP00000098066	10090.ENSMUSP00000103267	0	0	0	0	0.062	0	0	0.668	0.676
Actb	H3f3a	10090.ENSMUSP00000098066	10090.ENSMUSP00000124509	0	0.001	0	0	0.07	0.505	0	0.379	0.689
Actb	Rps6	10090.ENSMUSP00000098066	10090.ENSMUSP00000099878	0	0	0	0	0.125	0.406	0	0.642	0.798
Actb	Myh10	10090.ENSMUSP00000098066	10090.ENSMUSP00000099671	0	0	0	0	0.067	0.614	0.8	0.572	0.965
Actc1	Myo6	10090.ENSMUSP00000087736	10090.ENSMUSP00000036181	0	0	0	0	0.061	0.39	0	0.117	0.45
Actc1	Rapsn	10090.ENSMUSP00000087736	10090.ENSMUSP00000054150	0	0	0	0	0.089	0	0.5	0.192	0.6
Actc1	Eef1a2	10090.ENSMUSP00000087736	10090.ENSMUSP00000054556	0	0	0	0	0.311	0.297	0	0.261	0.611
Actc1	Actg2	10090.ENSMUSP00000087736	10090.ENSMUSP00000074658	0	0	0	0.987	0.118	0.645	0	0.557	0.676
Actc1	Sptan1	10090.ENSMUSP00000087736	10090.ENSMUSP00000097797	0	0	0	0	0	0.157	0.5	0.121	0.597
Actc1	Myh10	10090.ENSMUSP00000087736	10090.ENSMUSP00000099671	0	0	0	0	0.067	0.479	0	0.252	0.604
Actg1	Psmd3	10090.ENSMUSP00000071486	10090.ENSMUSP00000017365	0	0	0	0	0.062	0.379	0	0.074	0.413
Actg1	Rpl19	10090.ENSMUSP00000071486	10090.ENSMUSP00000017548	0	0	0	0	0.151	0.297	0	0.282	0.534
Actg1	Top2b	10090.ENSMUSP00000071486	10090.ENSMUSP00000017629	0	0	0	0	0.052	0.059	0.241	0.296	0.459
Actg1	Ywhaz	10090.ENSMUSP00000071486	10090.ENSMUSP00000022894	0	0	0	0	0.179	0.201	0	0.495	0.64
Actg1	Vcp	10090.ENSMUSP00000071486	10090.ENSMUSP00000030164	0	0	0	0	0.077	0.314	0	0.335	0.543
Actg1	Myo6	10090.ENSMUSP00000071486	10090.ENSMUSP00000036181	0	0	0	0	0.061	0.264	0.72	0.258	0.837
Actg1	Tubb4b	10090.ENSMUSP00000071486	10090.ENSMUSP00000042342	0	0	0	0	0.118	0.152	0	0.466	0.566
Actg1	Rapsn	10090.ENSMUSP00000071486	10090.ENSMUSP00000054150	0	0	0	0	0.061	0	0.475	0.146	0.542
Actg1	Eef1a2	10090.ENSMUSP00000071486	10090.ENSMUSP00000054556	0	0	0	0	0.159	0.263	0	0.264	0.504
Actg1	Plec	10090.ENSMUSP00000071486	10090.ENSMUSP00000075772	0	0	0	0	0.062	0.164	0.133	0.311	0.469
Actg1	Arf2	10090.ENSMUSP00000071486	10090.ENSMUSP00000102622	0	0	0	0	0.061	0.346	0.129	0.164	0.493
Actg1	Rplp0	10090.ENSMUSP00000071486	10090.ENSMUSP00000083705	0	0	0	0	0.155	0.148	0	0.397	0.528
Actg1	Sptan1	10090.ENSMUSP00000071486	10090.ENSMUSP00000097797	0	0	0	0	0.09	0.157	0.475	0.146	0.61
Actg1	Myh10	10090.ENSMUSP00000071486	10090.ENSMUSP00000099671	0	0	0	0	0.067	0.479	0.8	0.399	0.933
Actg2	Myo6	10090.ENSMUSP00000074658	10090.ENSMUSP00000036181	0	0	0	0	0.061	0.39	0	0.117	0.45
Actg2	Rapsn	10090.ENSMUSP00000074658	10090.ENSMUSP00000054150	0	0	0	0	0.062	0	0.5	0.192	0.587
Actg2	Eef1a2	10090.ENSMUSP00000074658	10090.ENSMUSP00000054556	0	0	0	0	0.159	0.263	0	0.267	0.506
Actg2	Sptan1	10090.ENSMUSP00000074658	10090.ENSMUSP00000097797	0	0	0	0	0	0.157	0.5	0.104	0.589
Actg2	Plec	10090.ENSMUSP00000074658	10090.ENSMUSP00000075772	0	0	0	0	0.062	0.505	0.133	0.144	0.609
Actg2	Myh10	10090.ENSMUSP00000074658	10090.ENSMUSP00000099671	0	0	0	0	0.067	0.479	0.6	0.299	0.845
Add3	Sptan1	10090.ENSMUSP00000107370	10090.ENSMUSP00000097797	0	0	0	0	0.065	0.145	0	0.474	0.543
Add3	Sptbn1	10090.ENSMUSP00000107370	10090.ENSMUSP00000099902	0	0	0	0	0.077	0.137	0	0.562	0.621
Add3	Xpo7	10090.ENSMUSP00000107370	10090.ENSMUSP00000129504	0	0	0	0	0	0	0	0.525	0.525
Ahcyl1	Rack1	10090.ENSMUSP00000029490	10090.ENSMUSP00000020640	0	0	0	0	0.241	0.161	0	0.312	0.523
Ahcyl1	Mgea5	10090.ENSMUSP00000029490	10090.ENSMUSP00000026243	0	0	0	0	0.181	0	0	0.469	0.547
Ahcyl1	Caprin1	10090.ENSMUSP00000029490	10090.ENSMUSP00000028607	0	0	0	0	0.439	0.091	0	0	0.468
Ahcyl1	Ldha	10090.ENSMUSP00000029490	10090.ENSMUSP00000103267	0.044	0	0	0	0.114	0.4	0	0.09	0.475
Ahcyl1	Erp44	10090.ENSMUSP00000029490	10090.ENSMUSP00000030028	0	0	0	0	0	0.076	0	0.477	0.496
Ahcyl1	Ahcyl2	10090.ENSMUSP00000029490	10090.ENSMUSP00000110897	0	0	0.449	0.984	0	0.973	0.8	0.648	0.994
Ahcyl2	Mthfd1	10090.ENSMUSP00000110897	10090.ENSMUSP00000021443	0	0	0	0	0.066	0.164	0	0.335	0.436
Ahcyl2	Mgea5	10090.ENSMUSP00000110897	10090.ENSMUSP00000026243	0	0	0	0	0.085	0	0	0.396	0.423
Ahcyl2	Ldha	10090.ENSMUSP00000110897	10090.ENSMUSP00000103267	0.044	0	0	0	0.114	0.4	0	0.09	0.475
Alyref	Pabpc1	10090.ENSMUSP00000026125	10090.ENSMUSP00000001809	0	0	0	0.596	0.096	0.668	0	0.373	0.731
Alyref	Tardbp	10090.ENSMUSP00000026125	10090.ENSMUSP00000081142	0	0	0	0	0.339	0	0	0.179	0.434
Alyref	Xpo7	10090.ENSMUSP00000026125	10090.ENSMUSP00000129504	0	0	0	0	0.062	0.433	0	0	0.445
Alyref	Elavl1	10090.ENSMUSP00000026125	10090.ENSMUSP00000096549	0	0	0	0	0.402	0.053	0	0.301	0.57
Alyref	Dhx9	10090.ENSMUSP00000026125	10090.ENSMUSP00000038135	0	0	0	0	0.184	0.101	0	0.599	0.68
Alyref	Nup93	10090.ENSMUSP00000026125	10090.ENSMUSP00000105174	0	0	0	0	0.171	0.2	0.6	0.119	0.735
Alyref	Syncrip	10090.ENSMUSP00000026125	10090.ENSMUSP00000063744	0	0	0	0	0.215	0.65	0	0.227	0.769
Alyref	Hnrnpu	10090.ENSMUSP00000026125	10090.ENSMUSP00000047571	0	0	0	0	0.184	0.64	0	0.317	0.782
Alyref	Alyref2	10090.ENSMUSP00000026125	10090.ENSMUSP00000080242	0	0	0.448	0.98	0.215	0	0.8	0.436	0.839
Alyref	Hnrnpf	10090.ENSMUSP00000026125	10090.ENSMUSP00000130023	0	0	0	0	0.286	0.691	0	0.436	0.864
Alyref	Hnrnph1	10090.ENSMUSP00000026125	10090.ENSMUSP00000076989	0	0	0	0	0.194	0.689	0	0.556	0.879
Alyref2	Pabpc1	10090.ENSMUSP00000080242	10090.ENSMUSP00000001809	0	0	0	0	0.069	0.14	0	0.326	0.413
Alyref2	Dhx9	10090.ENSMUSP00000080242	10090.ENSMUSP00000038135	0	0	0	0	0.184	0.101	0	0.332	0.467
Alyref2	Hnrnph1	10090.ENSMUSP00000080242	10090.ENSMUSP00000076989	0	0	0	0	0.17	0	0	0.556	0.615
Alyref2	Tardbp	10090.ENSMUSP00000080242	10090.ENSMUSP00000081142	0	0	0	0	0.339	0	0	0.133	0.402
Alyref2	Hnrnpf	10090.ENSMUSP00000080242	10090.ENSMUSP00000130023	0	0	0	0	0.203	0	0	0.366	0.474
Alyref2	Elavl1	10090.ENSMUSP00000080242	10090.ENSMUSP00000096549	0	0	0	0	0.378	0.053	0	0.26	0.526
Ap3d1	Mfn2	10090.ENSMUSP00000020420	10090.ENSMUSP00000101341	0	0	0	0	0.062	0.133	0.309	0.084	0.416
Ap3d1	Dnm1l	10090.ENSMUSP00000020420	10090.ENSMUSP00000111415	0	0	0	0	0.062	0.133	0.309	0.088	0.418
Ap3d1	Kxd1	10090.ENSMUSP00000020420	10090.ENSMUSP00000091165	0	0	0	0	0	0	0	0.427	0.427
Ap3d1	Arcn1	10090.ENSMUSP00000020420	10090.ENSMUSP00000034607	0	0	0	0	0.061	0.046	0	0.451	0.465
Ap3d1	Arf1	10090.ENSMUSP00000020420	10090.ENSMUSP00000079905	0	0	0	0	0.062	0.434	0	0.365	0.633
Arcn1	Rab5a	10090.ENSMUSP00000034607	10090.ENSMUSP00000017975	0	0	0	0	0.064	0.087	0	0.401	0.443
Arcn1	Erp44	10090.ENSMUSP00000034607	10090.ENSMUSP00000030028	0	0	0	0	0.133	0.691	0	0.116	0.742
Arcn1	Arf2	10090.ENSMUSP00000034607	10090.ENSMUSP00000102622	0	0	0	0	0.097	0.245	0	0.288	0.472
Arcn1	Sptbn1	10090.ENSMUSP00000034607	10090.ENSMUSP00000099902	0	0	0	0	0	0	0.6	0	0.6
Arcn1	Sptan1	10090.ENSMUSP00000034607	10090.ENSMUSP00000097797	0	0	0	0	0	0	0.6	0.043	0.6
Arcn1	Arf1	10090.ENSMUSP00000034607	10090.ENSMUSP00000079905	0	0	0	0	0.097	0.245	0.6	0.442	0.827
Arf1	Rab5a	10090.ENSMUSP00000079905	10090.ENSMUSP00000017975	0	0	0	0	0.063	0.396	0	0.445	0.658
Arf1	Rab5c	10090.ENSMUSP00000079905	10090.ENSMUSP00000019317	0	0	0	0	0.117	0.33	0.6	0.421	0.844
Arf1	Rack1	10090.ENSMUSP00000079905	10090.ENSMUSP00000020640	0	0	0	0	0.08	0.239	0.157	0.155	0.434
Arf1	Huwe1	10090.ENSMUSP00000079905	10090.ENSMUSP00000026292	0	0	0	0	0.051	0.386	0	0.073	0.413
Arf1	Sptbn1	10090.ENSMUSP00000079905	10090.ENSMUSP00000099902	0	0	0	0	0.062	0.089	0.633	0.064	0.667
Arf1	Sptan1	10090.ENSMUSP00000079905	10090.ENSMUSP00000097797	0	0	0	0	0	0.095	0.666	0.055	0.69
Arf1	Arf2	10090.ENSMUSP00000079905	10090.ENSMUSP00000102622	0	0	0.449	0.985	0	0	0.8	0.805	0.803
Arf2	Rpl19	10090.ENSMUSP00000102622	10090.ENSMUSP00000017548	0	0	0	0	0.065	0.648	0	0	0.656
Arf2	Rab5a	10090.ENSMUSP00000102622	10090.ENSMUSP00000017975	0	0	0	0	0.062	0.237	0	0.295	0.451
Arf2	Rps23	10090.ENSMUSP00000102622	10090.ENSMUSP00000054490	0	0	0	0	0.065	0.68	0	0.064	0.695
Arf2	Eef1a2	10090.ENSMUSP00000102622	10090.ENSMUSP00000054556	0	0	0	0	0.061	0.358	0	0.208	0.48
Arf2	Rps25	10090.ENSMUSP00000102622	10090.ENSMUSP00000079180	0	0	0	0	0.097	0.633	0	0.081	0.668
Arl6	Gucy2f	10090.ENSMUSP00000023405	10090.ENSMUSP00000044521	0	0	0	0	0.061	0.138	0.138	0.37	0.501
Ass1	Ldha	10090.ENSMUSP00000099904	10090.ENSMUSP00000103267	0.052	0	0	0	0.061	0.087	0	0.364	0.414
Atad1	Ncln	10090.ENSMUSP00000069962	10090.ENSMUSP00000020463	0	0	0	0	0.062	0	0	0.57	0.58
Atad1	Ptplad1	10090.ENSMUSP00000069962	10090.ENSMUSP00000044955	0	0	0	0	0.062	0	0	0.481	0.492
Caprin1	Ddx3x	10090.ENSMUSP00000028607	10090.ENSMUSP00000000804	0	0	0	0	0.229	0.068	0	0.451	0.571
Caprin1	Pabpc1	10090.ENSMUSP00000028607	10090.ENSMUSP00000001809	0	0	0	0	0.117	0.058	0	0.611	0.65
Caprin1	Ccar1	10090.ENSMUSP00000028607	10090.ENSMUSP00000020268	0	0	0	0	0.179	0	0	0.31	0.41
Caprin1	Dhx9	10090.ENSMUSP00000028607	10090.ENSMUSP00000038135	0	0	0	0	0.145	0.075	0	0.32	0.416
Caprin1	Tardbp	10090.ENSMUSP00000028607	10090.ENSMUSP00000081142	0	0	0	0	0.235	0.13	0	0.247	0.455
Caprin1	Sfpq	10090.ENSMUSP00000028607	10090.ENSMUSP00000030623	0	0	0	0	0.152	0.354	0	0.119	0.476
Caprin1	Elavl1	10090.ENSMUSP00000028607	10090.ENSMUSP00000096549	0	0	0	0	0.143	0	0	0.45	0.508
Caprin1	Ubap2l	10090.ENSMUSP00000028607	10090.ENSMUSP00000066138	0	0	0	0	0.135	0.143	0	0.448	0.555
Caprin1	Syncrip	10090.ENSMUSP00000028607	10090.ENSMUSP00000063744	0	0	0	0	0.279	0.087	0	0.502	0.643
Cdhr1	Lrit1	10090.ENSMUSP00000022337	10090.ENSMUSP00000113964	0	0	0	0	0.082	0.048	0.111	0.637	0.68
Ckb	Ldha	10090.ENSMUSP00000001304	10090.ENSMUSP00000103267	0	0	0	0	0.062	0.046	0	0.395	0.411
Cnga3	Gnao1	10090.ENSMUSP00000027288	10090.ENSMUSP00000114144	0	0	0	0	0.062	0	0.22	0.267	0.417
Cnga3	Gucy2f	10090.ENSMUSP00000027288	10090.ENSMUSP00000044521	0	0	0	0	0.062	0	0	0.427	0.439
Crb1	Hdac2	10090.ENSMUSP00000060769	10090.ENSMUSP00000019911	0	0	0	0	0	0.14	0.328	0.09	0.428
Crb1	Nedd4	10090.ENSMUSP00000060769	10090.ENSMUSP00000034740	0	0	0	0	0	0.236	0.191	0.114	0.404
Crb1	Kdm1a	10090.ENSMUSP00000060769	10090.ENSMUSP00000111977	0	0	0	0	0	0.097	0.411	0.074	0.464
Cul1	Ubb	10090.ENSMUSP00000031697	10090.ENSMUSP00000019649	0	0	0	0	0.062	0.619	0.678	0.201	0.896
Cul1	Snw1	10090.ENSMUSP00000031697	10090.ENSMUSP00000021428	0	0	0	0	0.115	0.055	0	0.511	0.555
Cul1	Huwe1	10090.ENSMUSP00000031697	10090.ENSMUSP00000026292	0	0	0	0	0.111	0.071	0	0.404	0.466
Cul1	Vcp	10090.ENSMUSP00000031697	10090.ENSMUSP00000030164	0	0	0	0	0.097	0.756	0	0.537	0.889
Cul1	Nedd4	10090.ENSMUSP00000031697	10090.ENSMUSP00000034740	0	0	0	0	0.064	0.14	0	0.439	0.509
Cul1	Fau	10090.ENSMUSP00000031697	10090.ENSMUSP00000136358	0	0	0	0	0.061	0.304	0.23	0.146	0.512
Cul1	Uba52	10090.ENSMUSP00000031697	10090.ENSMUSP00000120096	0	0	0	0	0	0.434	0.6	0.116	0.782
Cul1	Skp1a	10090.ENSMUSP00000031697	10090.ENSMUSP00000038744	0	0	0	0	0.138	0.996	0.932	0.996	0.999
Cul4a	Fau	10090.ENSMUSP00000016680	10090.ENSMUSP00000136358	0	0	0	0	0.061	0.221	0.23	0.082	0.413
Cul4a	Vcp	10090.ENSMUSP00000016680	10090.ENSMUSP00000030164	0	0	0	0	0.064	0.361	0	0.24	0.506
Cul4a	Xpo7	10090.ENSMUSP00000016680	10090.ENSMUSP00000129504	0	0	0	0	0.091	0.433	0	0.132	0.514
Cul4a	Uba52	10090.ENSMUSP00000016680	10090.ENSMUSP00000120096	0	0	0	0	0	0.161	0.6	0.064	0.658
Cul4a	Ubb	10090.ENSMUSP00000016680	10090.ENSMUSP00000019649	0	0	0	0	0.061	0.269	0.678	0.082	0.77
Cul4a	Hist1h1c	10090.ENSMUSP00000016680	10090.ENSMUSP00000045816	0	0	0	0	0.051	0.13	0	0.811	0.83
Cul4a	Skp1a	10090.ENSMUSP00000016680	10090.ENSMUSP00000038744	0	0	0	0	0.063	0.554	0.398	0.8	0.943
Cul4a	Cul4b	10090.ENSMUSP00000016680	10090.ENSMUSP00000059276	0	0	0	0.981	0.062	0.766	0.8	0.955	0.953
Cul4b	Ubb	10090.ENSMUSP00000059276	10090.ENSMUSP00000019649	0	0	0	0	0.061	0.221	0.678	0.189	0.784
Cul4b	Huwe1	10090.ENSMUSP00000059276	10090.ENSMUSP00000026292	0	0	0	0	0.08	0.13	0	0.451	0.522
Cul4b	Skp1a	10090.ENSMUSP00000059276	10090.ENSMUSP00000038744	0	0	0	0	0.097	0.402	0.398	0.743	0.905
Cul4b	Fau	10090.ENSMUSP00000059276	10090.ENSMUSP00000136358	0	0	0	0	0.061	0.221	0.23	0.082	0.413
Cul4b	Uba52	10090.ENSMUSP00000059276	10090.ENSMUSP00000120096	0	0	0	0	0	0.161	0.6	0.064	0.658
D1Pas1	Ddx3x	10090.ENSMUSP00000035261	10090.ENSMUSP00000000804	0	0	0.449	0.986	0	0	0.8	0.698	0.803
D1Pas1	Pabpc1	10090.ENSMUSP00000035261	10090.ENSMUSP00000001809	0	0	0	0	0.17	0.206	0.206	0.28	0.573
D1Pas1	Hnrnpu	10090.ENSMUSP00000035261	10090.ENSMUSP00000047571	0	0	0	0	0.066	0.39	0	0.043	0.407
D1Pas1	Xpo7	10090.ENSMUSP00000035261	10090.ENSMUSP00000129504	0	0	0	0	0	0.443	0	0	0.443
D1Pas1	Pabpc2	10090.ENSMUSP00000035261	10090.ENSMUSP00000066639	0	0	0	0	0.17	0.206	0.206	0.148	0.494
D1Pas1	Rps6	10090.ENSMUSP00000035261	10090.ENSMUSP00000099878	0	0	0	0	0.066	0.143	0.275	0.247	0.504
D1Pas1	Ddx17	10090.ENSMUSP00000035261	10090.ENSMUSP00000055535	0	0	0.447	0.816	0.168	0.417	0	0.212	0.548
D1Pas1	Pabpc6	10090.ENSMUSP00000035261	10090.ENSMUSP00000050792	0	0	0	0	0.222	0.206	0.206	0.199	0.555
D1Pas1	Dhx9	10090.ENSMUSP00000035261	10090.ENSMUSP00000038135	0	0	0	0	0.064	0.159	0	0.603	0.66
Ddx17	Ddx3x	10090.ENSMUSP00000055535	10090.ENSMUSP00000000804	0	0	0.446	0.814	0.168	0.562	0	0.682	0.694
Ddx17	Pabpc1	10090.ENSMUSP00000055535	10090.ENSMUSP00000001809	0	0	0	0	0.119	0.172	0.206	0.356	0.577
Ddx17	Hdac2	10090.ENSMUSP00000055535	10090.ENSMUSP00000019911	0	0	0	0	0.063	0.4	0.148	0.155	0.541
Ddx17	Sfpq	10090.ENSMUSP00000055535	10090.ENSMUSP00000030623	0	0	0	0	0.119	0.13	0	0.3	0.417
Ddx17	Dhx9	10090.ENSMUSP00000055535	10090.ENSMUSP00000038135	0	0	0	0	0.065	0.608	0	0.701	0.881
Ddx17	Hnrnpu	10090.ENSMUSP00000055535	10090.ENSMUSP00000047571	0	0	0	0	0.11	0.637	0	0.398	0.789
Ddx17	Pabpc6	10090.ENSMUSP00000055535	10090.ENSMUSP00000050792	0	0	0	0	0.119	0.172	0.206	0.094	0.405
Ddx17	Pabpc2	10090.ENSMUSP00000055535	10090.ENSMUSP00000066639	0	0	0	0	0.119	0.172	0.206	0.096	0.406
Ddx17	Hnrnpf	10090.ENSMUSP00000055535	10090.ENSMUSP00000130023	0	0	0	0	0.116	0.134	0	0.315	0.43
Ddx17	Xpo7	10090.ENSMUSP00000055535	10090.ENSMUSP00000129504	0	0	0	0	0.062	0.441	0	0	0.454
Ddx17	Rpl7	10090.ENSMUSP00000055535	10090.ENSMUSP00000071616	0	0	0	0	0.154	0.148	0	0.309	0.458
Ddx17	Tardbp	10090.ENSMUSP00000055535	10090.ENSMUSP00000081142	0	0	0	0	0.152	0.293	0	0.22	0.492
Ddx17	Rps16	10090.ENSMUSP00000055535	10090.ENSMUSP00000103940	0	0	0	0	0.093	0.197	0	0.393	0.519
Ddx17	Rbm39	10090.ENSMUSP00000055535	10090.ENSMUSP00000105216	0	0	0	0	0.174	0.143	0	0.445	0.573
Ddx17	Rps6	10090.ENSMUSP00000055535	10090.ENSMUSP00000099878	0	0	0	0	0.147	0.143	0.275	0.322	0.593
Ddx17	Syncrip	10090.ENSMUSP00000055535	10090.ENSMUSP00000063744	0	0	0	0	0.062	0.56	0	0.25	0.663
Ddx17	Hnrnph1	10090.ENSMUSP00000055535	10090.ENSMUSP00000076989	0	0	0	0	0.114	0.351	0	0.464	0.665
Ddx3x	Rps25	10090.ENSMUSP00000000804	10090.ENSMUSP00000079180	0	0	0	0	0.065	0.35	0	0.129	0.424
Ddx3x	Zc3h15	10090.ENSMUSP00000000804	10090.ENSMUSP00000080301	0	0	0	0	0.417	0.055	0	0	0.425
Ddx3x	Top2b	10090.ENSMUSP00000000804	10090.ENSMUSP00000017629	0.042	0	0	0	0.406	0.058	0	0.056	0.426
Ddx3x	Rps8	10090.ENSMUSP00000000804	10090.ENSMUSP00000099757	0	0	0	0	0.067	0.39	0	0.074	0.427
Ddx3x	Trim21	10090.ENSMUSP00000000804	10090.ENSMUSP00000033264	0	0	0	0	0	0.147	0	0.363	0.434
Ddx3x	Rps3a1	10090.ENSMUSP00000000804	10090.ENSMUSP00000029722	0	0	0	0	0.115	0.344	0	0.103	0.435
Ddx3x	Tardbp	10090.ENSMUSP00000000804	10090.ENSMUSP00000081142	0	0	0	0	0.12	0.287	0	0.18	0.441
Ddx3x	Rps16	10090.ENSMUSP00000000804	10090.ENSMUSP00000103940	0	0	0	0	0.066	0.388	0	0.146	0.469
Ddx3x	Pabpc2	10090.ENSMUSP00000000804	10090.ENSMUSP00000066639	0	0	0	0	0.17	0.206	0.206	0.171	0.508
Ddx3x	Pabpc6	10090.ENSMUSP00000000804	10090.ENSMUSP00000050792	0	0	0	0	0.17	0.206	0.206	0.183	0.515
Ddx3x	Rack1	10090.ENSMUSP00000000804	10090.ENSMUSP00000020640	0	0	0	0	0.241	0.206	0	0.276	0.526
Ddx3x	Syncrip	10090.ENSMUSP00000000804	10090.ENSMUSP00000063744	0	0	0	0	0.234	0.198	0	0.316	0.543
Ddx3x	Elavl1	10090.ENSMUSP00000000804	10090.ENSMUSP00000096549	0	0	0	0	0.118	0.298	0	0.389	0.589
Ddx3x	Hnrnph1	10090.ENSMUSP00000000804	10090.ENSMUSP00000076989	0	0	0	0	0.123	0.418	0	0.26	0.59
Ddx3x	Rps6	10090.ENSMUSP00000000804	10090.ENSMUSP00000099878	0	0	0	0	0.066	0.344	0.275	0.371	0.683
Ddx3x	Hnrnpu	10090.ENSMUSP00000000804	10090.ENSMUSP00000047571	0	0	0	0	0.244	0.533	0	0.363	0.756
Ddx3x	Dhx9	10090.ENSMUSP00000000804	10090.ENSMUSP00000038135	0	0	0	0	0.064	0.159	0	0.816	0.843
Ddx3x	Pabpc1	10090.ENSMUSP00000000804	10090.ENSMUSP00000001809	0	0	0	0	0.2	0.392	0.206	0.682	0.861
Dhx9	Pabpc1	10090.ENSMUSP00000038135	10090.ENSMUSP00000001809	0	0	0	0	0.106	0.834	0	0.525	0.923
Dhx9	Rpl19	10090.ENSMUSP00000038135	10090.ENSMUSP00000017548	0	0	0	0	0.066	0.047	0.72	0.063	0.735
Dhx9	Top2b	10090.ENSMUSP00000038135	10090.ENSMUSP00000017629	0.049	0	0	0	0.093	0.407	0	0.313	0.601
Dhx9	Sfpq	10090.ENSMUSP00000038135	10090.ENSMUSP00000030623	0	0	0	0	0.23	0	0	0.373	0.497
Dhx9	Hnrnpf	10090.ENSMUSP00000038135	10090.ENSMUSP00000130023	0	0	0	0	0.214	0.058	0	0.269	0.412
Dhx9	Rps8	10090.ENSMUSP00000038135	10090.ENSMUSP00000099757	0	0	0	0	0.066	0.343	0	0.142	0.428
Dhx9	Pcbp2	10090.ENSMUSP00000038135	10090.ENSMUSP00000076294	0	0	0	0	0.119	0.057	0	0.409	0.466
Dhx9	Hist2h3c2	10090.ENSMUSP00000038135	10090.ENSMUSP00000135215	0	0	0	0	0	0.441	0	0.099	0.475
Dhx9	H3f3a	10090.ENSMUSP00000038135	10090.ENSMUSP00000124509	0	0	0	0	0	0.441	0	0.105	0.479
Dhx9	Rps6	10090.ENSMUSP00000038135	10090.ENSMUSP00000099878	0	0	0	0	0.063	0.356	0	0.308	0.546
Dhx9	Tardbp	10090.ENSMUSP00000038135	10090.ENSMUSP00000081142	0	0	0	0	0.413	0.13	0	0.247	0.582
Dhx9	Ina	10090.ENSMUSP00000038135	10090.ENSMUSP00000041347	0	0	0	0	0	0.633	0	0	0.633
Dhx9	Hnrnph1	10090.ENSMUSP00000038135	10090.ENSMUSP00000076989	0	0	0	0	0.305	0.273	0	0.393	0.666
Dhx9	Rps23	10090.ENSMUSP00000038135	10090.ENSMUSP00000054490	0	0	0	0	0.065	0.147	0.72	0.069	0.764
Dhx9	Elavl1	10090.ENSMUSP00000038135	10090.ENSMUSP00000096549	0	0	0	0	0.475	0.302	0	0.494	0.798
Dhx9	Pabpc2	10090.ENSMUSP00000038135	10090.ENSMUSP00000066639	0	0	0	0	0.063	0.785	0	0.172	0.818
Dhx9	Pabpc6	10090.ENSMUSP00000038135	10090.ENSMUSP00000050792	0	0	0	0	0.063	0.785	0	0.193	0.823
Dhx9	Msl1	10090.ENSMUSP00000038135	10090.ENSMUSP00000042792	0	0	0	0	0	0.753	0	0.622	0.902
Dhx9	Syncrip	10090.ENSMUSP00000038135	10090.ENSMUSP00000063744	0	0	0	0	0.249	0.303	0.72	0.449	0.908
Dhx9	Hnrnpu	10090.ENSMUSP00000038135	10090.ENSMUSP00000047571	0	0	0	0	0.231	0.481	0.72	0.519	0.939
Dnajb11	Hsp90b1	10090.ENSMUSP00000126828	10090.ENSMUSP00000020238	0	0	0	0	0.876	0.187	0.72	0.743	0.991
Dnajb11	Erp44	10090.ENSMUSP00000126828	10090.ENSMUSP00000030028	0	0	0	0	0.188	0.089	0	0.375	0.497
Dnajb11	Vcp	10090.ENSMUSP00000126828	10090.ENSMUSP00000030164	0	0	0	0	0.062	0.299	0	0.262	0.472
Dnajb11	Rpn1	10090.ENSMUSP00000126828	10090.ENSMUSP00000032143	0	0	0	0	0.347	0.135	0	0.133	0.467
Dnajb11	Uggt1	10090.ENSMUSP00000126828	10090.ENSMUSP00000037930	0	0	0	0	0.109	0.136	0	0.433	0.526
Dnm1l	Rab5a	10090.ENSMUSP00000111415	10090.ENSMUSP00000017975	0	0	0	0	0.333	0	0	0.394	0.579
Dnm1l	Ybx2	10090.ENSMUSP00000111415	10090.ENSMUSP00000018698	0	0	0	0	0	0.065	0	0.516	0.528
Dnm1l	Rab5c	10090.ENSMUSP00000111415	10090.ENSMUSP00000019317	0	0	0	0	0.121	0	0	0.394	0.444
Dnm1l	Immt	10090.ENSMUSP00000111415	10090.ENSMUSP00000066181	0	0	0	0	0.196	0.222	0	0.578	0.713
Dnm1l	Sag	10090.ENSMUSP00000111415	10090.ENSMUSP00000076948	0	0	0	0	0	0	0.433	0.121	0.48
Dnm1l	Mfn2	10090.ENSMUSP00000111415	10090.ENSMUSP00000101341	0	0	0	0	0.166	0.352	0	0.954	0.973
Eef1a2	Rpl13	10090.ENSMUSP00000054556	10090.ENSMUSP00000000756	0	0	0	0	0.422	0.239	0	0.248	0.64
Eef1a2	Pabpc1	10090.ENSMUSP00000054556	10090.ENSMUSP00000001809	0	0	0	0	0.155	0.207	0	0.454	0.602
Eef1a2	Rpl19	10090.ENSMUSP00000054556	10090.ENSMUSP00000017548	0	0	0.288	0	0.355	0.524	0	0.177	0.796
Eef1a2	Rack1	10090.ENSMUSP00000054556	10090.ENSMUSP00000020640	0	0	0	0	0.7	0.267	0	0.433	0.864
Eef1a2	Rps14	10090.ENSMUSP00000054556	10090.ENSMUSP00000025511	0	0	0.385	0	0.475	0.28	0	0.099	0.762
Eef1a2	Rps3a1	10090.ENSMUSP00000054556	10090.ENSMUSP00000029722	0	0	0	0	0.733	0.598	0	0.445	0.935
Eef1a2	Vcp	10090.ENSMUSP00000054556	10090.ENSMUSP00000030164	0	0	0.292	0	0.061	0.051	0	0.168	0.405
Eef1a2	Rps27l	10090.ENSMUSP00000054556	10090.ENSMUSP00000046016	0	0	0	0	0.192	0.322	0	0.147	0.491
Eef1a2	Pygm	10090.ENSMUSP00000054556	10090.ENSMUSP00000047564	0	0	0	0	0.432	0	0	0.189	0.52
Eef1a2	Pabpc6	10090.ENSMUSP00000054556	10090.ENSMUSP00000050792	0	0	0	0	0.155	0.207	0	0.178	0.401
Eef1a2	Rps23	10090.ENSMUSP00000054556	10090.ENSMUSP00000054490	0.098	0	0.241	0	0.455	0.401	0	0.227	0.795
Eef1a2	Pabpc2	10090.ENSMUSP00000054556	10090.ENSMUSP00000066639	0	0	0	0	0.155	0.207	0	0.254	0.456
Eef1a2	Uba52	10090.ENSMUSP00000054556	10090.ENSMUSP00000120096	0	0	0	0	0.147	0.265	0	0.224	0.471
Eef1a2	Rpl22	10090.ENSMUSP00000054556	10090.ENSMUSP00000118787	0	0	0	0	0.135	0.459	0	0.069	0.526
Eef1a2	Plec	10090.ENSMUSP00000054556	10090.ENSMUSP00000075772	0	0	0	0	0.423	0.25	0	0.054	0.555
Eef1a2	Rpl7	10090.ENSMUSP00000054556	10090.ENSMUSP00000071616	0	0	0	0	0.422	0.285	0	0.334	0.7
Eef1a2	Rpl9	10090.ENSMUSP00000054556	10090.ENSMUSP00000109399	0	0	0.342	0	0.233	0.402	0	0.241	0.74
Eef1a2	Rps25	10090.ENSMUSP00000054556	10090.ENSMUSP00000079180	0	0	0	0	0.619	0.263	0	0.184	0.751
Eef1a2	Fau	10090.ENSMUSP00000054556	10090.ENSMUSP00000136358	0	0	0	0	0.193	0.642	0	0.278	0.773
Eef1a2	Rps16	10090.ENSMUSP00000054556	10090.ENSMUSP00000103940	0	0	0	0	0.7	0.26	0	0.133	0.79
Eef1a2	Rplp0	10090.ENSMUSP00000054556	10090.ENSMUSP00000083705	0	0	0	0	0.594	0.402	0	0.225	0.795
Eef1a2	Rpl15	10090.ENSMUSP00000054556	10090.ENSMUSP00000079163	0	0	0.287	0	0.635	0.246	0	0.176	0.816
Eef1a2	Rps6	10090.ENSMUSP00000054556	10090.ENSMUSP00000099878	0	0	0	0	0.686	0.468	0	0.349	0.881
Eef1a2	Rps8	10090.ENSMUSP00000054556	10090.ENSMUSP00000099757	0	0	0	0	0.697	0.657	0	0.223	0.912
Elavl1	Rack1	10090.ENSMUSP00000096549	10090.ENSMUSP00000020640	0	0	0	0	0.148	0.13	0	0.312	0.445
Elavl1	Sfpq	10090.ENSMUSP00000096549	10090.ENSMUSP00000030623	0	0	0	0.572	0.69	0.088	0	0.391	0.751
Elavl1	Igf2bp3	10090.ENSMUSP00000096549	10090.ENSMUSP00000031838	0	0	0	0	0.061	0.189	0	0.447	0.542
Elavl1	Hnrnpu	10090.ENSMUSP00000096549	10090.ENSMUSP00000047571	0	0	0	0	0.452	0.296	0	0.619	0.84
Elavl1	Syncrip	10090.ENSMUSP00000096549	10090.ENSMUSP00000063744	0	0	0	0.594	0.79	0.087	0	0.455	0.835
Elavl1	Pcbp2	10090.ENSMUSP00000096549	10090.ENSMUSP00000076294	0	0	0	0	0.275	0.328	0	0.606	0.791
Elavl1	Hnrnph1	10090.ENSMUSP00000096549	10090.ENSMUSP00000076989	0	0	0	0	0.285	0.057	0	0.616	0.718
Elavl1	Rps25	10090.ENSMUSP00000096549	10090.ENSMUSP00000079180	0	0	0	0	0.101	0	0	0.443	0.478
Elavl1	Tardbp	10090.ENSMUSP00000096549	10090.ENSMUSP00000081142	0	0	0	0.581	0.809	0.392	0	0.453	0.901
Elavl1	Xpo7	10090.ENSMUSP00000096549	10090.ENSMUSP00000129504	0	0	0	0	0	0.433	0	0.045	0.435
Elavl1	Hnrnpf	10090.ENSMUSP00000096549	10090.ENSMUSP00000130023	0	0	0	0	0.792	0.061	0	0.426	0.878
Emd	Myh10	10090.ENSMUSP00000002029	10090.ENSMUSP00000099671	0	0	0	0	0	0.059	0	0.474	0.484
Emd	Plec	10090.ENSMUSP00000002029	10090.ENSMUSP00000075772	0	0	0	0	0.061	0.116	0	0.574	0.615
Emd	Sptan1	10090.ENSMUSP00000002029	10090.ENSMUSP00000097797	0	0	0	0	0	0.041	0	0.714	0.714
Erp44	Hsp90b1	10090.ENSMUSP00000030028	10090.ENSMUSP00000020238	0	0	0	0	0.139	0.149	0	0.521	0.619
Erp44	Tmx1	10090.ENSMUSP00000030028	10090.ENSMUSP00000021471	0	0	0	0	0.057	0	0	0.535	0.542
Fau	Rpl13	10090.ENSMUSP00000136358	10090.ENSMUSP00000000756	0	0	0	0	0.77	0.914	0	0.181	0.982
Fau	Psmd3	10090.ENSMUSP00000136358	10090.ENSMUSP00000017365	0	0	0	0	0.065	0.401	0	0.187	0.504
Fau	Rpl19	10090.ENSMUSP00000136358	10090.ENSMUSP00000017548	0	0	0	0	0.811	0.923	0	0.513	0.992
Fau	Rack1	10090.ENSMUSP00000136358	10090.ENSMUSP00000020640	0	0	0	0	0.781	0.907	0.54	0.205	0.991
Fau	Rps14	10090.ENSMUSP00000136358	10090.ENSMUSP00000025511	0	0	0	0	0.808	0.923	0.72	0.509	0.997
Fau	Huwe1	10090.ENSMUSP00000136358	10090.ENSMUSP00000026292	0	0	0	0	0.065	0.387	0	0.061	0.414
Fau	Rps3a1	10090.ENSMUSP00000136358	10090.ENSMUSP00000029722	0	0	0	0	0.813	0.923	0.72	0.294	0.996
Fau	Vcp	10090.ENSMUSP00000136358	10090.ENSMUSP00000030164	0	0	0	0	0.065	0.324	0.211	0.07	0.474
Fau	Skp1a	10090.ENSMUSP00000136358	10090.ENSMUSP00000038744	0	0	0	0	0.088	0.309	0.307	0.176	0.591
Fau	Rps27l	10090.ENSMUSP00000136358	10090.ENSMUSP00000046016	0	0	0	0	0.72	0.844	0.54	0.358	0.985
Fau	Rps23	10090.ENSMUSP00000136358	10090.ENSMUSP00000054490	0	0	0	0	0.813	0.923	0.72	0.509	0.997
Fau	Rpl7	10090.ENSMUSP00000136358	10090.ENSMUSP00000071616	0	0	0	0	0.8	0.807	0	0.452	0.977
Fau	Plec	10090.ENSMUSP00000136358	10090.ENSMUSP00000075772	0	0	0	0	0.751	0.842	0	0.395	0.974
Fau	Rpl15	10090.ENSMUSP00000136358	10090.ENSMUSP00000079163	0	0	0	0	0.79	0.913	0	0.397	0.988
Fau	Rps25	10090.ENSMUSP00000136358	10090.ENSMUSP00000079180	0	0	0	0	0.815	0.923	0.72	0.447	0.997
Fau	Rplp0	10090.ENSMUSP00000136358	10090.ENSMUSP00000083705	0	0	0	0	0.686	0.884	0	0.117	0.965
Fau	Rps8	10090.ENSMUSP00000136358	10090.ENSMUSP00000099757	0	0	0	0	0.81	0.923	0.72	0.509	0.997
Fau	Rps6	10090.ENSMUSP00000136358	10090.ENSMUSP00000099878	0	0	0	0	0.818	0.923	0.72	0.447	0.997
Fau	Rps16	10090.ENSMUSP00000136358	10090.ENSMUSP00000103940	0	0	0	0	0.822	0.923	0.72	0.277	0.996
Fau	Rpl9	10090.ENSMUSP00000136358	10090.ENSMUSP00000109399	0	0	0	0	0.734	0.842	0	0.283	0.967
Fau	Rpl22	10090.ENSMUSP00000136358	10090.ENSMUSP00000118787	0	0	0	0	0.753	0.914	0	0.397	0.986
Fau	Uba52	10090.ENSMUSP00000136358	10090.ENSMUSP00000120096	0	0	0	0.726	0.697	0.818	0.54	0.4	0.975
Fkbp8	Rpl13	10090.ENSMUSP00000114069	10090.ENSMUSP00000000756	0	0	0	0	0.066	0	0	0.389	0.404
Fkbp8	Hsp90b1	10090.ENSMUSP00000114069	10090.ENSMUSP00000020238	0	0	0	0	0.062	0.204	0.192	0.291	0.515
Fkbp8	Ptplad1	10090.ENSMUSP00000114069	10090.ENSMUSP00000044955	0	0	0	0	0.062	0.13	0	0.531	0.584
Galnt2	Hnrnpu	10090.ENSMUSP00000034458	10090.ENSMUSP00000047571	0	0	0	0	0	0.047	0	0.412	0.416
Gdi1	Rps8	10090.ENSMUSP00000015435	10090.ENSMUSP00000099757	0	0	0	0	0.064	0	0	0.397	0.411
Gdi1	Skp1a	10090.ENSMUSP00000015435	10090.ENSMUSP00000038744	0	0	0	0	0.166	0.592	0	0.269	0.729
Gdi1	Rab5c	10090.ENSMUSP00000015435	10090.ENSMUSP00000019317	0	0	0	0	0.062	0.56	0.785	0.43	0.942
Gdi1	Rab5a	10090.ENSMUSP00000015435	10090.ENSMUSP00000017975	0	0	0	0	0.092	0.56	0.864	0.411	0.963
Gfap	Nefl	10090.ENSMUSP00000064691	10090.ENSMUSP00000022639	0	0	0	0.885	0.136	0.675	0	0.613	0.727
Gfap	Ywhaz	10090.ENSMUSP00000064691	10090.ENSMUSP00000022894	0	0	0	0	0.062	0.647	0	0.172	0.701
Gfap	Slc12a5	10090.ENSMUSP00000064691	10090.ENSMUSP00000096690	0	0	0	0	0.169	0	0	0.367	0.452
Gfap	Nes	10090.ENSMUSP00000064691	10090.ENSMUSP00000088493	0	0	0	0.623	0.062	0.208	0	0.94	0.499
Gfap	Tardbp	10090.ENSMUSP00000064691	10090.ENSMUSP00000081142	0	0	0	0	0	0.13	0	0.464	0.513
Gfap	Rtn4	10090.ENSMUSP00000064691	10090.ENSMUSP00000099907	0	0	0	0	0.064	0	0	0.543	0.554
Gfap	Map2	10090.ENSMUSP00000064691	10090.ENSMUSP00000076577	0	0	0	0	0.155	0.045	0	0.823	0.845
Gfi1b	Hdac2	10090.ENSMUSP00000028156	10090.ENSMUSP00000019911	0	0	0	0	0	0.496	0.137	0.388	0.711
Gfi1b	Kdm1a	10090.ENSMUSP00000028156	10090.ENSMUSP00000111977	0	0	0	0	0.058	0.473	0	0.96	0.978
Gmppa	Hsd17b12	10090.ENSMUSP00000035564	10090.ENSMUSP00000028619	0.058	0	0	0	0.052	0.146	0	0.369	0.455
Gnao1	Rgs9	10090.ENSMUSP00000114144	10090.ENSMUSP00000020920	0	0	0	0	0.086	0.232	0.285	0.779	0.874
Gnao1	Sag	10090.ENSMUSP00000114144	10090.ENSMUSP00000076948	0	0	0	0	0.052	0.085	0.223	0.536	0.645
Rack1	Rpl13	10090.ENSMUSP00000020640	10090.ENSMUSP00000000756	0	0	0	0	0.873	0.912	0	0.157	0.989
Rack1	Pabpc1	10090.ENSMUSP00000020640	10090.ENSMUSP00000001809	0	0	0	0	0.269	0.269	0	0.611	0.775
Rack1	Rpl19	10090.ENSMUSP00000020640	10090.ENSMUSP00000017548	0	0	0	0	0.928	0.927	0	0.111	0.994
Rack1	Ubb	10090.ENSMUSP00000020640	10090.ENSMUSP00000019649	0	0	0	0	0.3	0.33	0	0.087	0.534
Rack1	Hsp90b1	10090.ENSMUSP00000020640	10090.ENSMUSP00000020238	0	0	0	0	0.16	0.13	0.322	0.331	0.624
Rack1	Ywhaz	10090.ENSMUSP00000020640	10090.ENSMUSP00000022894	0	0	0	0	0.11	0	0	0.354	0.401
Rack1	Syncrip	10090.ENSMUSP00000020640	10090.ENSMUSP00000063744	0	0	0	0	0.373	0.057	0	0.239	0.51
Rack1	Pcbp2	10090.ENSMUSP00000020640	10090.ENSMUSP00000076294	0	0	0	0	0.192	0.387	0	0.234	0.587
Rack1	Sag	10090.ENSMUSP00000020640	10090.ENSMUSP00000076948	0	0	0	0	0	0	0	0.689	0.689
Rack1	Uba52	10090.ENSMUSP00000020640	10090.ENSMUSP00000120096	0	0	0	0	0.661	0.703	0.54	0.175	0.956
Rack1	Rpl9	10090.ENSMUSP00000020640	10090.ENSMUSP00000109399	0	0	0	0	0.83	0.752	0	0.044	0.956
Rack1	Rps27l	10090.ENSMUSP00000020640	10090.ENSMUSP00000046016	0	0	0	0	0.737	0.749	0.54	0.295	0.975
Rack1	Rpl15	10090.ENSMUSP00000020640	10090.ENSMUSP00000079163	0	0	0	0	0.871	0.923	0	0.177	0.991
Rack1	Plec	10090.ENSMUSP00000020640	10090.ENSMUSP00000075772	0	0	0	0	0.562	0.617	0	0.972	0.995
Rack1	Rplp0	10090.ENSMUSP00000020640	10090.ENSMUSP00000083705	0	0	0	0	0.915	0.912	0	0.532	0.996
Rack1	Rpl22	10090.ENSMUSP00000020640	10090.ENSMUSP00000118787	0	0	0	0	0.909	0.969	0	0.258	0.997
Rack1	Rpl7	10090.ENSMUSP00000020640	10090.ENSMUSP00000071616	0	0	0	0	0.93	0.97	0	0.292	0.998
Rack1	Rps23	10090.ENSMUSP00000020640	10090.ENSMUSP00000054490	0	0	0	0	0.848	0.971	0.54	0.34	0.998
Rack1	Rps25	10090.ENSMUSP00000020640	10090.ENSMUSP00000079180	0	0	0	0	0.918	0.927	0.54	0.606	0.998
Rack1	Rps16	10090.ENSMUSP00000020640	10090.ENSMUSP00000103940	0	0	0	0	0.938	0.97	0.54	0.577	0.999
Rack1	Rps14	10090.ENSMUSP00000020640	10090.ENSMUSP00000025511	0	0	0	0	0.904	0.969	0.54	0.456	0.999
Rack1	Rps8	10090.ENSMUSP00000020640	10090.ENSMUSP00000099757	0	0	0	0	0.977	0.97	0.54	0.205	0.999
Rack1	Rps3a1	10090.ENSMUSP00000020640	10090.ENSMUSP00000029722	0	0	0	0	0.961	0.969	0.54	0.291	0.999
Rack1	Rps6	10090.ENSMUSP00000020640	10090.ENSMUSP00000099878	0	0	0	0	0.927	0.973	0.54	0.454	0.999
H3f3a	Ubb	10090.ENSMUSP00000124509	10090.ENSMUSP00000019649	0	0	0	0	0.131	0.54	0	0.286	0.689
H3f3a	Hdac2	10090.ENSMUSP00000124509	10090.ENSMUSP00000019911	0.043	0	0	0	0.089	0.243	0.9	0.406	0.953
H3f3a	Rgs9	10090.ENSMUSP00000124509	10090.ENSMUSP00000020920	0	0	0	0	0	0.433	0	0	0.433
H3f3a	Hist1h1c	10090.ENSMUSP00000124509	10090.ENSMUSP00000045816	0	0.001	0	0	0.061	0.173	0	0.373	0.471
H3f3a	Hist1h3f	10090.ENSMUSP00000124509	10090.ENSMUSP00000074994	0	0	0	0.984	0.063	0.929	0	0.147	0.931
H3f3a	Hist1h3a	10090.ENSMUSP00000124509	10090.ENSMUSP00000089293	0	0	0	0.984	0.051	0.841	0	0.212	0.844
H3f3a	Hist1h4k	10090.ENSMUSP00000124509	10090.ENSMUSP00000100048	0	0.009	0	0	0.147	0.853	0	0.146	0.883
H3f3a	H3f3b	10090.ENSMUSP00000124509	10090.ENSMUSP00000102062	0	0	0	0.985	0.157	0.8	0	0.148	0.824
H3f3a	Ldha	10090.ENSMUSP00000124509	10090.ENSMUSP00000103267	0	0	0	0	0.063	0.433	0	0.115	0.488
H3f3a	Kdm1a	10090.ENSMUSP00000124509	10090.ENSMUSP00000111977	0	0	0	0	0.061	0.468	0.6	0.385	0.86
H3f3a	Hist2h3c2	10090.ENSMUSP00000124509	10090.ENSMUSP00000135215	0	0	0	0.984	0.051	0.841	0.72	0.843	0.954
H3f3b	Hdac2	10090.ENSMUSP00000102062	10090.ENSMUSP00000019911	0.043	0	0	0	0.081	0.243	0	0.291	0.465
H3f3b	Hist1h1c	10090.ENSMUSP00000102062	10090.ENSMUSP00000045816	0	0.001	0	0	0.061	0.173	0	0.299	0.408
H3f3b	Hist1h3f	10090.ENSMUSP00000102062	10090.ENSMUSP00000074994	0	0	0	0.984	0.063	0.929	0.8	0.147	0.985
H3f3b	Hist1h3a	10090.ENSMUSP00000102062	10090.ENSMUSP00000089293	0	0	0	0.984	0.051	0.841	0	0	0.843
H3f3b	Hist1h4k	10090.ENSMUSP00000102062	10090.ENSMUSP00000100048	0	0.009	0	0	0.147	0.853	0	0.146	0.883
H3f3b	Kdm1a	10090.ENSMUSP00000102062	10090.ENSMUSP00000111977	0	0	0	0	0.061	0.468	0	0.187	0.558
H3f3b	Hist2h3c2	10090.ENSMUSP00000102062	10090.ENSMUSP00000135215	0	0	0	0.984	0.051	0.841	0	0.332	0.844
Hdac2	Top2b	10090.ENSMUSP00000019911	10090.ENSMUSP00000017629	0	0	0	0	0.209	0.164	0	0.498	0.639
Hdac2	Tardbp	10090.ENSMUSP00000019911	10090.ENSMUSP00000081142	0	0	0	0	0.27	0.177	0	0.089	0.405
Hdac2	Skp1a	10090.ENSMUSP00000019911	10090.ENSMUSP00000038744	0	0	0	0	0.16	0	0.36	0.103	0.476
Hdac2	Sfpq	10090.ENSMUSP00000019911	10090.ENSMUSP00000030623	0	0	0	0	0.245	0.42	0	0.168	0.604
Hdac2	Snw1	10090.ENSMUSP00000019911	10090.ENSMUSP00000021428	0	0	0	0	0.085	0.164	0.6	0	0.667
Hdac2	Hist1h3f	10090.ENSMUSP00000019911	10090.ENSMUSP00000074994	0.043	0	0	0	0.051	0.243	0	0.612	0.697
Hdac2	Ubap2l	10090.ENSMUSP00000019911	10090.ENSMUSP00000066138	0	0	0	0	0.065	0	0.72	0	0.727
Hdac2	Zmym2	10090.ENSMUSP00000019911	10090.ENSMUSP00000022511	0	0	0	0	0.097	0.709	0	0.366	0.819
Hdac2	Hist2h3c2	10090.ENSMUSP00000019911	10090.ENSMUSP00000135215	0.043	0	0	0	0.051	0.243	0.9	0.306	0.943
Hdac2	Kdm1a	10090.ENSMUSP00000019911	10090.ENSMUSP00000111977	0	0	0	0	0.105	0.921	0.6	0.915	0.997
Hist1h1c	Hist2h3c2	10090.ENSMUSP00000045816	10090.ENSMUSP00000135215	0	0.002	0	0	0.129	0.173	0	0.631	0.711
Hist1h3a	Hist1h3f	10090.ENSMUSP00000089293	10090.ENSMUSP00000074994	0	0	0	0.985	0.173	0.889	0	0	0.904
Hist1h3a	Kxd1	10090.ENSMUSP00000089293	10090.ENSMUSP00000091165	0	0	0	0	0	0	0	0.4	0.4
Hist1h3a	Hist1h4k	10090.ENSMUSP00000089293	10090.ENSMUSP00000100048	0	0.01	0	0	0.253	0.296	0	0.146	0.512
Hist1h3a	Kdm1a	10090.ENSMUSP00000089293	10090.ENSMUSP00000111977	0	0	0	0	0.061	0.468	0	0.187	0.558
Hist1h3a	Hist2h3c2	10090.ENSMUSP00000089293	10090.ENSMUSP00000135215	0	0	0	0.985	0.161	0.8	0	0.107	0.825
Hist1h3f	Hist2h3c2	10090.ENSMUSP00000074994	10090.ENSMUSP00000135215	0	0	0	0.985	0.162	0.8	0	0	0.825
Hist1h3f	Kdm1a	10090.ENSMUSP00000074994	10090.ENSMUSP00000111977	0	0	0	0	0.061	0.736	0	0.485	0.861
Hist1h3f	Hist1h4k	10090.ENSMUSP00000074994	10090.ENSMUSP00000100048	0	0.01	0	0	0.252	0.853	0	0.146	0.898
Hist1h4k	Kdm1a	10090.ENSMUSP00000100048	10090.ENSMUSP00000111977	0	0	0	0	0	0.446	0	0.074	0.465
Hist1h4k	Hist2h3c2	10090.ENSMUSP00000100048	10090.ENSMUSP00000135215	0	0.01	0	0	0.222	0.853	0	0.172	0.897
Hist2h3c2	Ubb	10090.ENSMUSP00000135215	10090.ENSMUSP00000019649	0	0	0	0	0.131	0.54	0	0.075	0.597
Hist2h3c2	Kdm1a	10090.ENSMUSP00000135215	10090.ENSMUSP00000111977	0	0	0	0	0.061	0.468	0.6	0.37	0.857
Hnrnpf	Pabpc1	10090.ENSMUSP00000130023	10090.ENSMUSP00000001809	0	0	0	0	0.148	0.271	0	0.377	0.58
Hnrnpf	Snw1	10090.ENSMUSP00000130023	10090.ENSMUSP00000021428	0	0	0	0	0.062	0.69	0	0.09	0.712
Hnrnpf	Tmx1	10090.ENSMUSP00000130023	10090.ENSMUSP00000021471	0	0	0	0	0	0.047	0	0.413	0.417
Hnrnpf	Ywhaz	10090.ENSMUSP00000130023	10090.ENSMUSP00000022894	0	0	0	0	0.146	0.06	0	0.332	0.417
Hnrnpf	Sfpq	10090.ENSMUSP00000130023	10090.ENSMUSP00000030623	0	0	0	0	0.657	0.06	0	0.4	0.79
Hnrnpf	Hnrnpu	10090.ENSMUSP00000130023	10090.ENSMUSP00000047571	0	0	0	0	0.472	0.718	0.8	0.715	0.99
Hnrnpf	Syncrip	10090.ENSMUSP00000130023	10090.ENSMUSP00000063744	0	0	0	0	0.281	0.648	0	0.376	0.829
Hnrnpf	Pcbp2	10090.ENSMUSP00000130023	10090.ENSMUSP00000076294	0	0	0	0	0.128	0.045	0.8	0.226	0.853
Hnrnpf	Hnrnph1	10090.ENSMUSP00000130023	10090.ENSMUSP00000076989	0	0	0	0.978	0.284	0.694	0.8	0.915	0.953
Hnrnpf	Tardbp	10090.ENSMUSP00000130023	10090.ENSMUSP00000081142	0	0	0	0	0.811	0.238	0	0.322	0.894
Hnrnpf	Rbm39	10090.ENSMUSP00000130023	10090.ENSMUSP00000105216	0	0	0	0	0.158	0.22	0	0.278	0.484
Hnrnpf	Xpo7	10090.ENSMUSP00000130023	10090.ENSMUSP00000129504	0	0	0	0	0	0.433	0	0	0.433
Hnrnph1	Pabpc1	10090.ENSMUSP00000076989	10090.ENSMUSP00000001809	0	0	0	0	0.11	0.266	0	0.411	0.582
Hnrnph1	Snw1	10090.ENSMUSP00000076989	10090.ENSMUSP00000021428	0	0	0	0	0.062	0.656	0	0	0.663
Hnrnph1	Sfpq	10090.ENSMUSP00000076989	10090.ENSMUSP00000030623	0	0	0	0	0.473	0.089	0	0.432	0.703
Hnrnph1	Hnrnpu	10090.ENSMUSP00000076989	10090.ENSMUSP00000047571	0	0	0	0	0.278	0.675	0.8	0.687	0.983
Hnrnph1	Syncrip	10090.ENSMUSP00000076989	10090.ENSMUSP00000063744	0	0	0	0	0.261	0.643	0	0.404	0.829
Hnrnph1	Pcbp2	10090.ENSMUSP00000076989	10090.ENSMUSP00000076294	0	0	0	0	0.139	0.045	0.8	0.364	0.881
Hnrnph1	Xpo7	10090.ENSMUSP00000076989	10090.ENSMUSP00000129504	0	0	0	0	0	0.433	0	0	0.433
Hnrnph1	Rbm39	10090.ENSMUSP00000076989	10090.ENSMUSP00000105216	0	0	0	0	0.306	0.255	0	0.312	0.613
Hnrnph1	Tardbp	10090.ENSMUSP00000076989	10090.ENSMUSP00000081142	0	0	0	0	0.542	0.438	0	0.46	0.848
Hnrnpu	Pabpc1	10090.ENSMUSP00000047571	10090.ENSMUSP00000001809	0	0	0	0	0.115	0.262	0	0.451	0.61
Hnrnpu	Top2b	10090.ENSMUSP00000047571	10090.ENSMUSP00000017629	0	0	0	0	0.152	0.048	0	0.389	0.465
Hnrnpu	Snw1	10090.ENSMUSP00000047571	10090.ENSMUSP00000021428	0	0	0	0	0.073	0.638	0	0.096	0.671
Hnrnpu	Sfpq	10090.ENSMUSP00000047571	10090.ENSMUSP00000030623	0	0	0	0	0.609	0.279	0	0.59	0.874
Hnrnpu	Rps8	10090.ENSMUSP00000047571	10090.ENSMUSP00000099757	0	0	0	0	0.065	0.267	0	0.196	0.401
Hnrnpu	Rbm39	10090.ENSMUSP00000047571	10090.ENSMUSP00000105216	0	0	0	0	0.133	0.29	0	0.153	0.434
Hnrnpu	Tardbp	10090.ENSMUSP00000047571	10090.ENSMUSP00000081142	0	0	0	0	0.461	0.347	0	0.227	0.704
Hnrnpu	Pcbp2	10090.ENSMUSP00000047571	10090.ENSMUSP00000076294	0	0	0	0	0.098	0	0.8	0.296	0.862
Hnrnpu	Syncrip	10090.ENSMUSP00000047571	10090.ENSMUSP00000063744	0	0	0	0	0.251	0.819	0.72	0.556	0.981
Hsd17b12	Ptplad1	10090.ENSMUSP00000028619	10090.ENSMUSP00000044955	0	0	0	0	0.12	0.089	0.9	0.636	0.966
Hsp90b1	Psmd3	10090.ENSMUSP00000020238	10090.ENSMUSP00000017365	0	0	0	0	0.154	0.214	0	0.186	0.411
Hsp90b1	Tubb4b	10090.ENSMUSP00000020238	10090.ENSMUSP00000042342	0	0	0	0	0.063	0.132	0	0.357	0.431
Hsp90b1	Ywhaz	10090.ENSMUSP00000020238	10090.ENSMUSP00000022894	0	0	0	0	0.116	0.085	0.205	0.293	0.485
Hsp90b1	Rpn1	10090.ENSMUSP00000020238	10090.ENSMUSP00000032143	0	0	0	0	0.259	0.13	0	0.363	0.554
Hsp90b1	Uggt1	10090.ENSMUSP00000020238	10090.ENSMUSP00000037930	0	0	0	0	0.209	0.057	0	0.479	0.577
Hsp90b1	Vcp	10090.ENSMUSP00000020238	10090.ENSMUSP00000030164	0	0	0	0	0.128	0.138	0	0.61	0.681
Hsp90b1	Rpn2	10090.ENSMUSP00000020238	10090.ENSMUSP00000112081	0	0	0	0	0.81	0.327	0	0.3	0.902
Huwe1	Ubb	10090.ENSMUSP00000026292	10090.ENSMUSP00000019649	0	0	0	0	0.062	0.744	0	0.199	0.791
Huwe1	Uba52	10090.ENSMUSP00000026292	10090.ENSMUSP00000120096	0	0	0	0	0.062	0.434	0	0.044	0.448
Huwe1	Vcp	10090.ENSMUSP00000026292	10090.ENSMUSP00000030164	0	0	0	0	0.062	0.209	0	0.37	0.491
Huwe1	Mfn2	10090.ENSMUSP00000026292	10090.ENSMUSP00000101341	0	0	0	0	0.067	0.227	0	0.456	0.573
Huwe1	Sec16a	10090.ENSMUSP00000026292	10090.ENSMUSP00000109716	0	0	0	0	0.7	0	0	0	0.7
Igf2bp3	Pabpc1	10090.ENSMUSP00000031838	10090.ENSMUSP00000001809	0	0	0	0	0.063	0.146	0	0.327	0.414
Igf2bp3	Pcbp2	10090.ENSMUSP00000031838	10090.ENSMUSP00000076294	0	0	0	0.592	0	0.36	0	0.2	0.403
Igf2bp3	Syncrip	10090.ENSMUSP00000031838	10090.ENSMUSP00000063744	0	0	0	0	0.079	0.285	0	0.25	0.463
Immt	Mfn2	10090.ENSMUSP00000066181	10090.ENSMUSP00000101341	0	0	0	0	0.063	0.222	0	0.659	0.73
Ina	Nefm	10090.ENSMUSP00000041347	10090.ENSMUSP00000022638	0	0	0	0.918	0.222	0.219	0	0.788	0.407
Ina	Map2	10090.ENSMUSP00000041347	10090.ENSMUSP00000076577	0	0	0	0	0.188	0.045	0	0.303	0.413
Ina	Nes	10090.ENSMUSP00000041347	10090.ENSMUSP00000088493	0	0	0	0.579	0.061	0.065	0	0.862	0.414
Kdm1a	Zmym2	10090.ENSMUSP00000111977	10090.ENSMUSP00000022511	0	0	0	0	0.097	0.743	0	0.665	0.915
Kdm1a	Trim21	10090.ENSMUSP00000111977	10090.ENSMUSP00000033264	0	0	0	0	0.061	0.434	0	0	0.446
Kdm1a	Xpo7	10090.ENSMUSP00000111977	10090.ENSMUSP00000129504	0	0	0	0	0	0.433	0	0	0.433
Ldha	Pygm	10090.ENSMUSP00000103267	10090.ENSMUSP00000047564	0	0	0	0	0.104	0	0	0.39	0.43
Ldha	Rplp0	10090.ENSMUSP00000103267	10090.ENSMUSP00000083705	0	0	0	0	0.186	0	0	0.303	0.408
Mab21l2	Rbm39	10090.ENSMUSP00000076729	10090.ENSMUSP00000105216	0	0	0	0	0	0	0	0.509	0.509
Map2	Nefm	10090.ENSMUSP00000076577	10090.ENSMUSP00000022638	0	0	0	0	0.206	0.047	0	0.477	0.57
Map2	Nefl	10090.ENSMUSP00000076577	10090.ENSMUSP00000022639	0	0	0	0	0.184	0.374	0	0.615	0.786
Map2	Ywhaz	10090.ENSMUSP00000076577	10090.ENSMUSP00000022894	0	0	0	0	0.113	0.307	0	0.269	0.512
Map2	Mark2	10090.ENSMUSP00000076577	10090.ENSMUSP00000131684	0	0	0	0	0.061	0.164	0.676	0.098	0.739
Map2	Nes	10090.ENSMUSP00000076577	10090.ENSMUSP00000088493	0	0	0	0	0.062	0	0	0.821	0.824
Map4	Map7	10090.ENSMUSP00000035055	10090.ENSMUSP00000111963	0	0	0	0	0	0	0	0.432	0.432
Map4	Mark2	10090.ENSMUSP00000035055	10090.ENSMUSP00000131684	0	0	0	0	0.051	0.155	0.209	0.321	0.512
Map6	Map7	10090.ENSMUSP00000064787	10090.ENSMUSP00000111963	0	0	0	0	0	0	0	0.493	0.493
Map7	Rps14	10090.ENSMUSP00000111963	10090.ENSMUSP00000025511	0	0	0	0	0	0	0	0.518	0.518
Mark2	Ywhaz	10090.ENSMUSP00000131684	10090.ENSMUSP00000022894	0	0	0	0	0.052	0.764	0.176	0.198	0.832
Mark2	Pygm	10090.ENSMUSP00000131684	10090.ENSMUSP00000047564	0	0	0	0	0.062	0	0	0.517	0.527
Mfn2	Ubb	10090.ENSMUSP00000101341	10090.ENSMUSP00000019649	0	0	0	0	0.062	0.224	0.9	0.134	0.928
Mfn2	Nefl	10090.ENSMUSP00000101341	10090.ENSMUSP00000022639	0	0	0	0	0	0	0	0.449	0.449
Mfn2	Vcp	10090.ENSMUSP00000101341	10090.ENSMUSP00000030164	0	0	0	0	0.062	0.509	0	0.427	0.713
Mfn2	Uba52	10090.ENSMUSP00000101341	10090.ENSMUSP00000120096	0	0	0	0	0.062	0.058	0.9	0	0.903
Mgea5	Xpo7	10090.ENSMUSP00000026243	10090.ENSMUSP00000129504	0	0	0	0	0	0.439	0	0.093	0.469
Mrpl14	Rps23	10090.ENSMUSP00000024734	10090.ENSMUSP00000054490	0	0	0	0	0.174	0.223	0	0.182	0.429
Mrpl14	Rps14	10090.ENSMUSP00000024734	10090.ENSMUSP00000025511	0	0	0	0	0.133	0.4	0	0.043	0.459
Mrpl14	Rps16	10090.ENSMUSP00000024734	10090.ENSMUSP00000103940	0	0	0	0	0.078	0.4	0	0.222	0.532
Myef2	Sfpq	10090.ENSMUSP00000123088	10090.ENSMUSP00000030623	0	0	0	0	0.115	0.428	0	0.172	0.545
Myef2	Rps6	10090.ENSMUSP00000123088	10090.ENSMUSP00000099878	0	0	0	0	0.067	0.055	0.386	0.074	0.431
Myef2	Xpo7	10090.ENSMUSP00000123088	10090.ENSMUSP00000129504	0	0	0	0	0	0.433	0	0	0.433
Myh10	Ywhaz	10090.ENSMUSP00000099671	10090.ENSMUSP00000022894	0	0	0	0	0.052	0.501	0	0.129	0.551
Myo6	Ubb	10090.ENSMUSP00000036181	10090.ENSMUSP00000019649	0	0	0	0	0	0.652	0	0	0.652
Myo6	Uba52	10090.ENSMUSP00000036181	10090.ENSMUSP00000120096	0	0	0	0	0	0.434	0	0	0.434
Ncln	Rpl13	10090.ENSMUSP00000020463	10090.ENSMUSP00000000756	0	0	0	0	0.062	0.551	0	0	0.56
Ncln	Psmd3	10090.ENSMUSP00000020463	10090.ENSMUSP00000017365	0	0	0	0	0.393	0	0	0.076	0.415
Ncln	Rpl19	10090.ENSMUSP00000020463	10090.ENSMUSP00000017548	0	0	0	0	0.061	0.645	0	0	0.652
Ncln	Tmx1	10090.ENSMUSP00000020463	10090.ENSMUSP00000021471	0	0	0	0	0.063	0	0	0.406	0.419
Ncln	Rpn2	10090.ENSMUSP00000020463	10090.ENSMUSP00000112081	0	0	0	0	0.156	0.406	0	0	0.477
Ncln	Rpl9	10090.ENSMUSP00000020463	10090.ENSMUSP00000109399	0	0	0	0	0.065	0.465	0	0	0.478
Ncln	Rpl15	10090.ENSMUSP00000020463	10090.ENSMUSP00000079163	0	0	0	0	0.066	0.551	0	0	0.562
Ncln	Rpl7	10090.ENSMUSP00000020463	10090.ENSMUSP00000071616	0	0	0	0	0.061	0.645	0	0	0.652
Ncln	Rpl22	10090.ENSMUSP00000020463	10090.ENSMUSP00000118787	0	0	0	0	0.066	0.645	0	0	0.654
Nedd4	Ubb	10090.ENSMUSP00000034740	10090.ENSMUSP00000019649	0	0	0	0	0.052	0.678	0.6	0.271	0.899
Nedd4	Vcp	10090.ENSMUSP00000034740	10090.ENSMUSP00000030164	0	0	0	0	0.051	0.197	0	0.373	0.481
Nedd4	Skp1a	10090.ENSMUSP00000034740	10090.ENSMUSP00000038744	0	0	0	0	0.067	0.13	0	0.42	0.488
Nedd4	Sag	10090.ENSMUSP00000034740	10090.ENSMUSP00000076948	0	0	0	0	0.062	0.044	0	0.637	0.646
Nedd4	Uba52	10090.ENSMUSP00000034740	10090.ENSMUSP00000120096	0	0	0	0	0	0.433	0.6	0.092	0.776
Nefl	Nefm	10090.ENSMUSP00000022639	10090.ENSMUSP00000022638	0	0	0	0.894	0.6	0.973	0	0.907	0.989
Nefl	Slc12a5	10090.ENSMUSP00000022639	10090.ENSMUSP00000096690	0	0	0	0	0.163	0	0	0.338	0.423
Nefl	Sptan1	10090.ENSMUSP00000022639	10090.ENSMUSP00000097797	0	0	0	0	0.092	0.209	0	0.267	0.428
Nefl	Tardbp	10090.ENSMUSP00000022639	10090.ENSMUSP00000081142	0	0	0	0	0	0.052	0	0.499	0.505
Nefm	Plec	10090.ENSMUSP00000022638	10090.ENSMUSP00000075772	0	0	0	0	0	0.083	0	0.411	0.437
Nefm	Nes	10090.ENSMUSP00000022638	10090.ENSMUSP00000088493	0	0	0	0.556	0.066	0.325	0	0.61	0.515
Pabpc1	Ybx2	10090.ENSMUSP00000001809	10090.ENSMUSP00000018698	0	0	0	0	0.068	0.055	0	0.421	0.445
Pabpc1	Rps8	10090.ENSMUSP00000001809	10090.ENSMUSP00000099757	0	0	0	0	0.248	0.277	0	0.097	0.467
Pabpc1	Rpl7	10090.ENSMUSP00000001809	10090.ENSMUSP00000071616	0	0	0	0	0.272	0.16	0	0.253	0.504
Pabpc1	Tardbp	10090.ENSMUSP00000001809	10090.ENSMUSP00000081142	0	0	0	0	0.065	0.089	0	0.478	0.517
Pabpc1	Rplp0	10090.ENSMUSP00000001809	10090.ENSMUSP00000083705	0	0	0	0	0.303	0.265	0	0.188	0.548
Pabpc1	Rps14	10090.ENSMUSP00000001809	10090.ENSMUSP00000025511	0	0	0	0	0.193	0.399	0	0.162	0.558
Pabpc1	Rps3a1	10090.ENSMUSP00000001809	10090.ENSMUSP00000029722	0	0	0	0	0.3	0.303	0	0.172	0.561
Pabpc1	Rps6	10090.ENSMUSP00000001809	10090.ENSMUSP00000099878	0	0	0	0	0.263	0.268	0	0.345	0.616
Pabpc1	Uba52	10090.ENSMUSP00000001809	10090.ENSMUSP00000120096	0	0	0	0	0.099	0	0.6	0	0.624
Pabpc1	Syncrip	10090.ENSMUSP00000001809	10090.ENSMUSP00000063744	0	0	0	0.568	0.123	0.534	0	0.635	0.688
Pabpc1	Pcbp2	10090.ENSMUSP00000001809	10090.ENSMUSP00000076294	0	0	0	0	0.137	0.425	0	0.575	0.771
Pabpc1	Ubb	10090.ENSMUSP00000001809	10090.ENSMUSP00000019649	0	0	0	0	0.061	0.139	0.9	0.051	0.913
Pabpc2	Pcbp2	10090.ENSMUSP00000066639	10090.ENSMUSP00000076294	0	0	0	0	0.065	0.215	0	0.316	0.454
Pabpc6	Pcbp2	10090.ENSMUSP00000050792	10090.ENSMUSP00000076294	0	0	0	0	0.065	0.215	0	0.275	0.421
Pcbp2	Syncrip	10090.ENSMUSP00000076294	10090.ENSMUSP00000063744	0	0	0	0	0.251	0.05	0	0.474	0.593
Pcbp2	Rbm39	10090.ENSMUSP00000076294	10090.ENSMUSP00000105216	0	0	0	0	0.063	0.047	0	0.434	0.45
Pcbp2	Ppm1b	10090.ENSMUSP00000076294	10090.ENSMUSP00000079107	0	0	0	0	0.048	0.057	0	0.448	0.461
Pcbp2	Xpo7	10090.ENSMUSP00000076294	10090.ENSMUSP00000129504	0	0	0	0	0.052	0.433	0	0.114	0.482
Plec	Rpl13	10090.ENSMUSP00000075772	10090.ENSMUSP00000000756	0	0	0	0	0.56	0.586	0	0.238	0.849
Plec	Rpl19	10090.ENSMUSP00000075772	10090.ENSMUSP00000017548	0	0	0	0	0.697	0.71	0	0.393	0.942
Plec	Ubb	10090.ENSMUSP00000075772	10090.ENSMUSP00000019649	0	0	0	0	0.184	0.381	0	0.187	0.553
Plec	Rps14	10090.ENSMUSP00000075772	10090.ENSMUSP00000025511	0	0	0	0	0.698	0.708	0	0.397	0.942
Plec	Rps3a1	10090.ENSMUSP00000075772	10090.ENSMUSP00000029722	0	0	0	0	0.698	0.708	0	0.43	0.945
Plec	Rps27l	10090.ENSMUSP00000075772	10090.ENSMUSP00000046016	0	0	0	0	0.476	0.519	0	0.265	0.798
Plec	Rapsn	10090.ENSMUSP00000075772	10090.ENSMUSP00000054150	0	0	0	0	0.061	0	0.232	0.471	0.585
Plec	Rps23	10090.ENSMUSP00000075772	10090.ENSMUSP00000054490	0	0	0	0	0.698	0.708	0	0.397	0.942
Plec	Rpl7	10090.ENSMUSP00000075772	10090.ENSMUSP00000071616	0	0	0	0	0.469	0.467	0	0.242	0.766
Plec	Synm	10090.ENSMUSP00000075772	10090.ENSMUSP00000073855	0	0	0	0	0.062	0.045	0	0.806	0.812
Plec	Sptan1	10090.ENSMUSP00000075772	10090.ENSMUSP00000097797	0	0	0	0	0.115	0.375	0.212	0.437	0.722
Plec	Uba52	10090.ENSMUSP00000075772	10090.ENSMUSP00000120096	0	0	0	0	0.467	0.468	0	0.146	0.736
Plec	Rpl9	10090.ENSMUSP00000075772	10090.ENSMUSP00000109399	0	0	0	0	0.476	0.526	0	0.245	0.796
Plec	Rplp0	10090.ENSMUSP00000075772	10090.ENSMUSP00000083705	0	0	0	0	0.562	0.586	0	0.07	0.816
Plec	Rpl15	10090.ENSMUSP00000075772	10090.ENSMUSP00000079163	0	0	0	0	0.562	0.589	0	0.299	0.862
Plec	Rpl22	10090.ENSMUSP00000075772	10090.ENSMUSP00000118787	0	0	0	0	0.548	0.586	0	0.328	0.863
Plec	Rps6	10090.ENSMUSP00000075772	10090.ENSMUSP00000099878	0	0	0	0	0.698	0.709	0	0.395	0.942
Plec	Rps25	10090.ENSMUSP00000075772	10090.ENSMUSP00000079180	0	0	0	0	0.698	0.708	0	0.397	0.942
Plec	Rps8	10090.ENSMUSP00000075772	10090.ENSMUSP00000099757	0	0	0	0	0.698	0.708	0	0.396	0.942
Plec	Rps16	10090.ENSMUSP00000075772	10090.ENSMUSP00000103940	0	0	0	0	0.698	0.708	0	0.422	0.944
Pogz	Zmym2	10090.ENSMUSP00000102891	10090.ENSMUSP00000022511	0	0	0	0	0.064	0.599	0	0.212	0.678
Psmd3	Trim21	10090.ENSMUSP00000017365	10090.ENSMUSP00000033264	0	0	0	0	0.052	0.433	0	0	0.439
Psmd3	Rpn1	10090.ENSMUSP00000017365	10090.ENSMUSP00000032143	0	0	0	0	0.114	0	0.629	0	0.657
Psmd3	Rpn2	10090.ENSMUSP00000017365	10090.ENSMUSP00000112081	0	0	0	0	0.191	0	0.629	0.446	0.819
Psmd3	Uba52	10090.ENSMUSP00000017365	10090.ENSMUSP00000120096	0	0	0	0	0	0.575	0.9	0	0.955
Psmd3	Vcp	10090.ENSMUSP00000017365	10090.ENSMUSP00000030164	0	0	0	0	0.708	0.85	0	0.299	0.966
Psmd3	Ubb	10090.ENSMUSP00000017365	10090.ENSMUSP00000019649	0	0	0	0	0.11	0.713	0.9	0.143	0.975
Purb	Xpo7	10090.ENSMUSP00000136957	10090.ENSMUSP00000129504	0	0	0	0	0	0.433	0	0	0.433
Rab5a	Sag	10090.ENSMUSP00000017975	10090.ENSMUSP00000076948	0	0	0	0	0	0	0.295	0.371	0.538
Rab5a	Rab5c	10090.ENSMUSP00000017975	10090.ENSMUSP00000019317	0	0	0.449	0.98	0.062	0.52	0.9	0.65	0.952
Rab5c	Skp1a	10090.ENSMUSP00000019317	10090.ENSMUSP00000038744	0	0	0	0	0.063	0.513	0	0.089	0.549
Rbm39	Sfpq	10090.ENSMUSP00000105216	10090.ENSMUSP00000030623	0	0	0	0	0.33	0	0	0.259	0.482
Rbm39	Tardbp	10090.ENSMUSP00000105216	10090.ENSMUSP00000081142	0	0	0	0	0.216	0.368	0	0.303	0.625
Rgs9	Sag	10090.ENSMUSP00000020920	10090.ENSMUSP00000076948	0	0	0	0	0.061	0.05	0	0.662	0.672
Rpl13	Ubb	10090.ENSMUSP00000000756	10090.ENSMUSP00000019649	0	0	0	0	0.315	0.352	0	0.05	0.541
Rpl13	Rps27l	10090.ENSMUSP00000000756	10090.ENSMUSP00000046016	0	0	0	0	0.637	0.621	0	0.191	0.879
Rpl13	Rps6	10090.ENSMUSP00000000756	10090.ENSMUSP00000099878	0	0	0	0	0.84	0.872	0	0.386	0.986
Rpl13	Rps3a1	10090.ENSMUSP00000000756	10090.ENSMUSP00000029722	0	0	0	0	0.855	0.892	0	0.495	0.991
Rpl13	Uba52	10090.ENSMUSP00000000756	10090.ENSMUSP00000120096	0	0	0	0	0.579	0.911	0.8	0.143	0.992
Rpl13	Rps25	10090.ENSMUSP00000000756	10090.ENSMUSP00000079180	0	0	0	0	0.873	0.94	0	0.185	0.993
Rpl13	Rps14	10090.ENSMUSP00000000756	10090.ENSMUSP00000025511	0	0	0	0	0.872	0.91	0	0.459	0.993
Rpl13	Rps16	10090.ENSMUSP00000000756	10090.ENSMUSP00000103940	0	0	0	0	0.867	0.936	0	0.412	0.994
Rpl13	Rps23	10090.ENSMUSP00000000756	10090.ENSMUSP00000054490	0	0	0	0	0.934	0.936	0	0.066	0.995
Rpl13	Rps8	10090.ENSMUSP00000000756	10090.ENSMUSP00000099757	0	0	0	0	0.947	0.911	0	0.544	0.997
Rpl13	Rpl9	10090.ENSMUSP00000000756	10090.ENSMUSP00000109399	0	0	0	0	0.778	0.919	0.8	0.325	0.997
Rpl13	Rplp0	10090.ENSMUSP00000000756	10090.ENSMUSP00000083705	0	0	0	0	0.899	0.845	0.8	0.348	0.997
Rpl13	Rpl19	10090.ENSMUSP00000000756	10090.ENSMUSP00000017548	0	0	0	0	0.949	0.962	0.8	0.506	0.999
Rpl13	Rpl7	10090.ENSMUSP00000000756	10090.ENSMUSP00000071616	0	0	0	0	0.906	0.981	0.8	0.574	0.999
Rpl13	Rpl15	10090.ENSMUSP00000000756	10090.ENSMUSP00000079163	0	0	0	0	0.878	0.974	0.8	0.45	0.999
Rpl13	Rpl22	10090.ENSMUSP00000000756	10090.ENSMUSP00000118787	0	0	0	0	0.832	0.98	0.6	0.471	0.999
Rpl15	Rpl19	10090.ENSMUSP00000079163	10090.ENSMUSP00000017548	0	0	0.391	0	0.91	0.965	0.8	0.748	0.999
Rpl15	Ubb	10090.ENSMUSP00000079163	10090.ENSMUSP00000019649	0	0	0	0	0.252	0.344	0	0.069	0.503
Rpl15	Rps14	10090.ENSMUSP00000079163	10090.ENSMUSP00000025511	0	0	0.299	0	0.873	0.912	0	0.689	0.997
Rpl15	Rps3a1	10090.ENSMUSP00000079163	10090.ENSMUSP00000029722	0.134	0	0.292	0	0.866	0.932	0	0.539	0.997
Rpl15	Rpn1	10090.ENSMUSP00000079163	10090.ENSMUSP00000032143	0	0	0	0	0.113	0.548	0	0	0.582
Rpl15	Rps27l	10090.ENSMUSP00000079163	10090.ENSMUSP00000046016	0	0	0	0	0.663	0.621	0	0.512	0.932
Rpl15	Rps23	10090.ENSMUSP00000079163	10090.ENSMUSP00000054490	0	0	0	0	0.908	0.942	0	0.584	0.997
Rpl15	Rpl7	10090.ENSMUSP00000079163	10090.ENSMUSP00000071616	0	0	0	0	0.909	0.981	0.8	0.687	0.999
Rpl15	Rps6	10090.ENSMUSP00000079163	10090.ENSMUSP00000099878	0	0	0	0	0.855	0.894	0	0.578	0.993
Rpl15	Uba52	10090.ENSMUSP00000079163	10090.ENSMUSP00000120096	0	0	0	0	0.591	0.911	0.8	0.19	0.993
Rpl15	Rps25	10090.ENSMUSP00000079163	10090.ENSMUSP00000079180	0	0	0	0	0.872	0.923	0	0.615	0.995
Rpl15	Rps16	10090.ENSMUSP00000079163	10090.ENSMUSP00000103940	0	0	0	0	0.866	0.94	0	0.525	0.995
Rpl15	Rplp0	10090.ENSMUSP00000079163	10090.ENSMUSP00000083705	0	0	0	0	0.817	0.889	0.8	0.203	0.996
Rpl15	Rps8	10090.ENSMUSP00000079163	10090.ENSMUSP00000099757	0	0	0	0	0.928	0.933	0	0.673	0.998
Rpl15	Rpl22	10090.ENSMUSP00000079163	10090.ENSMUSP00000118787	0	0	0	0	0.885	0.981	0.6	0.715	0.999
Rpl15	Rpl9	10090.ENSMUSP00000079163	10090.ENSMUSP00000109399	0	0	0.364	0	0.776	0.931	0.8	0.589	0.999
Rpl19	Sfpq	10090.ENSMUSP00000017548	10090.ENSMUSP00000030623	0	0	0	0	0.066	0	0	0.42	0.435
Rpl19	Rpn1	10090.ENSMUSP00000017548	10090.ENSMUSP00000032143	0	0	0	0	0	0.643	0	0	0.643
Rpl19	Ubb	10090.ENSMUSP00000017548	10090.ENSMUSP00000019649	0	0	0	0	0.729	0.407	0	0.085	0.84
Rpl19	Rps27l	10090.ENSMUSP00000017548	10090.ENSMUSP00000046016	0	0	0	0	0.766	0.737	0	0.459	0.963
Rpl19	Uba52	10090.ENSMUSP00000017548	10090.ENSMUSP00000120096	0	0	0	0	0.702	0.937	0.8	0.301	0.997
Rpl19	Rps6	10090.ENSMUSP00000017548	10090.ENSMUSP00000099878	0	0	0	0	0.941	0.952	0	0.646	0.998
Rpl19	Rps14	10090.ENSMUSP00000017548	10090.ENSMUSP00000025511	0	0	0.282	0	0.959	0.947	0	0.732	0.999
Rpl19	Rplp0	10090.ENSMUSP00000017548	10090.ENSMUSP00000083705	0	0	0.212	0	0.917	0.898	0.8	0.524	0.999
Rpl19	Rpl9	10090.ENSMUSP00000017548	10090.ENSMUSP00000109399	0.17	0	0.382	0	0.833	0.949	0.8	0.717	0.999
Rpl19	Rps25	10090.ENSMUSP00000017548	10090.ENSMUSP00000079180	0	0	0	0	0.954	0.949	0	0.712	0.999
Rpl19	Rpl22	10090.ENSMUSP00000017548	10090.ENSMUSP00000118787	0	0	0	0	0.834	0.984	0.6	0.762	0.999
Rpl19	Rpl7	10090.ENSMUSP00000017548	10090.ENSMUSP00000071616	0.164	0	0	0	0.941	0.983	0.8	0.813	0.999
Rpl19	Rps23	10090.ENSMUSP00000017548	10090.ENSMUSP00000054490	0	0	0.219	0	0.942	0.972	0.72	0.705	0.999
Rpl19	Rps16	10090.ENSMUSP00000017548	10090.ENSMUSP00000103940	0	0	0	0	0.959	0.972	0	0.763	0.999
Rpl19	Rps8	10090.ENSMUSP00000017548	10090.ENSMUSP00000099757	0	0	0	0	0.999	0.974	0	0.761	0.999
Rpl19	Rps3a1	10090.ENSMUSP00000017548	10090.ENSMUSP00000029722	0	0	0.336	0	0.94	0.965	0	0.59	0.999
Rpl22	Ubb	10090.ENSMUSP00000118787	10090.ENSMUSP00000019649	0	0	0	0	0.163	0.353	0	0.06	0.446
Rpl22	Rps14	10090.ENSMUSP00000118787	10090.ENSMUSP00000025511	0	0	0	0	0.829	0.97	0	0.85	0.999
Rpl22	Rps3a1	10090.ENSMUSP00000118787	10090.ENSMUSP00000029722	0	0	0	0	0.91	0.97	0	0.547	0.998
Rpl22	Rpn1	10090.ENSMUSP00000118787	10090.ENSMUSP00000032143	0	0	0	0	0	0.643	0	0	0.643
Rpl22	Rps27l	10090.ENSMUSP00000118787	10090.ENSMUSP00000046016	0	0	0	0	0.697	0.747	0	0.591	0.966
Rpl22	Rps23	10090.ENSMUSP00000118787	10090.ENSMUSP00000054490	0	0	0	0	0.825	0.972	0	0.748	0.998
Rpl22	Rpl7	10090.ENSMUSP00000118787	10090.ENSMUSP00000071616	0	0	0	0	0.836	0.993	0.6	0.775	0.999
Rpl22	Rps25	10090.ENSMUSP00000118787	10090.ENSMUSP00000079180	0	0	0	0	0.882	0.97	0	0.706	0.998
Rpl22	Rplp0	10090.ENSMUSP00000118787	10090.ENSMUSP00000083705	0	0	0	0	0.807	0.91	0.6	0.246	0.994
Rpl22	Rps8	10090.ENSMUSP00000118787	10090.ENSMUSP00000099757	0	0	0	0	0.896	0.962	0	0.683	0.998
Rpl22	Rps6	10090.ENSMUSP00000118787	10090.ENSMUSP00000099878	0	0	0	0	0.913	0.961	0	0.767	0.999
Rpl22	Rps16	10090.ENSMUSP00000118787	10090.ENSMUSP00000103940	0	0	0	0	0.834	0.971	0	0.563	0.997
Rpl22	Rpl9	10090.ENSMUSP00000118787	10090.ENSMUSP00000109399	0	0	0	0	0.689	0.944	0.6	0.632	0.997
Rpl22	Uba52	10090.ENSMUSP00000118787	10090.ENSMUSP00000120096	0	0	0	0	0.72	0.937	0.6	0.387	0.995
Rpl7	Ubb	10090.ENSMUSP00000071616	10090.ENSMUSP00000019649	0	0	0	0	0.202	0.297	0	0.249	0.542
Rpl7	Rps14	10090.ENSMUSP00000071616	10090.ENSMUSP00000025511	0.118	0	0	0	0.999	0.97	0	0.725	0.999
Rpl7	Rps3a1	10090.ENSMUSP00000071616	10090.ENSMUSP00000029722	0	0	0	0	0.999	0.97	0	0.7	0.999
Rpl7	Rps27l	10090.ENSMUSP00000071616	10090.ENSMUSP00000046016	0	0	0	0	0.683	0.737	0	0.49	0.953
Rpl7	Rps23	10090.ENSMUSP00000071616	10090.ENSMUSP00000054490	0.118	0	0	0	0.91	0.971	0	0.621	0.999
Rpl7	Uba52	10090.ENSMUSP00000071616	10090.ENSMUSP00000120096	0	0	0	0	0.697	0.936	0.8	0.332	0.997
Rpl7	Rps16	10090.ENSMUSP00000071616	10090.ENSMUSP00000103940	0.098	0	0	0	0.897	0.971	0	0.518	0.998
Rpl7	Rplp0	10090.ENSMUSP00000071616	10090.ENSMUSP00000083705	0.098	0	0	0	0.873	0.912	0.8	0.427	0.998
Rpl7	Rps8	10090.ENSMUSP00000071616	10090.ENSMUSP00000099757	0	0	0	0	0.955	0.936	0	0.793	0.999
Rpl7	Rps25	10090.ENSMUSP00000071616	10090.ENSMUSP00000079180	0	0	0	0	0.999	0.971	0	0.641	0.999
Rpl7	Rps6	10090.ENSMUSP00000071616	10090.ENSMUSP00000099878	0	0	0	0	0.938	0.961	0	0.641	0.999
Rpl7	Rpl9	10090.ENSMUSP00000071616	10090.ENSMUSP00000109399	0.098	0	0	0	0.863	0.978	0.8	0.703	0.999
Rpl9	Top2b	10090.ENSMUSP00000109399	10090.ENSMUSP00000017629	0	0	0	0	0.064	0	0	0.425	0.439
Rpl9	Ubb	10090.ENSMUSP00000109399	10090.ENSMUSP00000019649	0	0	0	0	0.467	0.324	0	0.072	0.637
Rpl9	Rps14	10090.ENSMUSP00000109399	10090.ENSMUSP00000025511	0.139	0	0.356	0	0.847	0.905	0	0.531	0.995
Rpl9	Rps3a1	10090.ENSMUSP00000109399	10090.ENSMUSP00000029722	0	0	0.328	0	0.862	0.908	0	0.5	0.995
Rpl9	Rpn1	10090.ENSMUSP00000109399	10090.ENSMUSP00000032143	0	0	0	0	0	0.464	0	0.076	0.484
Rpl9	Rps27l	10090.ENSMUSP00000109399	10090.ENSMUSP00000046016	0	0	0	0	0.544	0.57	0	0.211	0.831
Rpl9	Rps23	10090.ENSMUSP00000109399	10090.ENSMUSP00000054490	0.139	0	0	0	0.842	0.772	0	0.575	0.985
Rpl9	Rps25	10090.ENSMUSP00000109399	10090.ENSMUSP00000079180	0	0	0	0	0.854	0.754	0	0.663	0.986
Rpl9	Rplp0	10090.ENSMUSP00000109399	10090.ENSMUSP00000083705	0.111	0	0	0	0.705	0.698	0.8	0.332	0.987
Rpl9	Rps8	10090.ENSMUSP00000109399	10090.ENSMUSP00000099757	0	0	0	0	0.902	0.77	0	0.647	0.991
Rpl9	Rps6	10090.ENSMUSP00000109399	10090.ENSMUSP00000099878	0	0	0	0	0.821	0.768	0	0.473	0.976
Rpl9	Rps16	10090.ENSMUSP00000109399	10090.ENSMUSP00000103940	0.111	0	0	0	0.846	0.913	0	0.584	0.994
Rpl9	Uba52	10090.ENSMUSP00000109399	10090.ENSMUSP00000120096	0	0	0	0	0.54	0.894	0.8	0.196	0.991
Rplp0	Ubb	10090.ENSMUSP00000083705	10090.ENSMUSP00000019649	0	0	0	0	0.17	0.304	0	0.051	0.404
Rplp0	Ywhaz	10090.ENSMUSP00000083705	10090.ENSMUSP00000022894	0	0	0	0	0.062	0.043	0	0.458	0.471
Rplp0	Rps14	10090.ENSMUSP00000083705	10090.ENSMUSP00000025511	0.139	0	0	0	0.871	0.852	0	0.43	0.989
Rplp0	Rps3a1	10090.ENSMUSP00000083705	10090.ENSMUSP00000029722	0.042	0	0.228	0	0.842	0.91	0	0.331	0.991
Rplp0	Rpn1	10090.ENSMUSP00000083705	10090.ENSMUSP00000032143	0	0	0	0	0.062	0.548	0	0	0.557
Rplp0	Rps27l	10090.ENSMUSP00000083705	10090.ENSMUSP00000046016	0	0	0	0	0.553	0.621	0	0.216	0.856
Rplp0	Rps23	10090.ENSMUSP00000083705	10090.ENSMUSP00000054490	0.139	0	0	0	0.835	0.914	0	0.401	0.991
Rplp0	Rps25	10090.ENSMUSP00000083705	10090.ENSMUSP00000079180	0	0	0	0	0.832	0.911	0	0.367	0.989
Rplp0	Uba52	10090.ENSMUSP00000083705	10090.ENSMUSP00000120096	0	0	0	0	0.622	0.58	0.8	0.196	0.971
Rplp0	Rps16	10090.ENSMUSP00000083705	10090.ENSMUSP00000103940	0.111	0	0	0	0.849	0.898	0	0.235	0.988
Rplp0	Rps6	10090.ENSMUSP00000083705	10090.ENSMUSP00000099878	0	0	0	0	0.843	0.899	0	0.481	0.991
Rplp0	Rps8	10090.ENSMUSP00000083705	10090.ENSMUSP00000099757	0	0	0	0	0.875	0.911	0	0.492	0.993
Rpn1	Wrnip1	10090.ENSMUSP00000032143	10090.ENSMUSP00000021832	0	0	0	0	0.065	0	0	0.426	0.44
Rpn1	Vcp	10090.ENSMUSP00000032143	10090.ENSMUSP00000030164	0	0	0	0	0.085	0.263	0	0.319	0.5
Rpn1	Uba52	10090.ENSMUSP00000032143	10090.ENSMUSP00000120096	0	0	0	0	0	0.433	0	0	0.433
Rpn1	Uggt1	10090.ENSMUSP00000032143	10090.ENSMUSP00000037930	0	0	0	0	0.079	0	0	0.56	0.578
Rpn1	Rpn2	10090.ENSMUSP00000032143	10090.ENSMUSP00000112081	0	0	0	0	0.826	0.922	0.922	0.969	0.999
Rps14	Ubb	10090.ENSMUSP00000025511	10090.ENSMUSP00000019649	0	0	0	0	0.21	0.413	0	0.119	0.556
Rps14	Uba52	10090.ENSMUSP00000025511	10090.ENSMUSP00000120096	0	0	0	0	0.701	0.702	0.54	0.268	0.966
Rps14	Rps27l	10090.ENSMUSP00000025511	10090.ENSMUSP00000046016	0	0	0	0	0.755	0.735	0.6	0.675	0.99
Rps14	Rps23	10090.ENSMUSP00000025511	10090.ENSMUSP00000054490	0.164	0	0	0	0.918	0.975	0.8	0.801	0.999
Rps14	Rps8	10090.ENSMUSP00000025511	10090.ENSMUSP00000099757	0	0	0	0	0.944	0.975	0.8	0.839	0.999
Rps14	Rps16	10090.ENSMUSP00000025511	10090.ENSMUSP00000103940	0.139	0	0	0	0.94	0.974	0.8	0.728	0.999
Rps14	Rps3a1	10090.ENSMUSP00000025511	10090.ENSMUSP00000029722	0	0	0.218	0	0.936	0.973	0.8	0.743	0.999
Rps14	Rps25	10090.ENSMUSP00000025511	10090.ENSMUSP00000079180	0	0	0	0	0.999	0.97	0.8	0.838	0.999
Rps14	Rps6	10090.ENSMUSP00000025511	10090.ENSMUSP00000099878	0	0	0	0	0.93	0.97	0.8	0.812	0.999
Rps16	Ubb	10090.ENSMUSP00000103940	10090.ENSMUSP00000019649	0	0	0	0	0.536	0.416	0	0.07	0.726
Rps16	Rps3a1	10090.ENSMUSP00000103940	10090.ENSMUSP00000029722	0	0	0	0	0.941	0.985	0.8	0.488	0.999
Rps16	Rps27l	10090.ENSMUSP00000103940	10090.ENSMUSP00000046016	0	0	0	0	0.755	0.735	0.6	0.41	0.982
Rps16	Rps23	10090.ENSMUSP00000103940	10090.ENSMUSP00000054490	0.139	0	0	0	0.93	0.978	0.8	0.771	0.999
Rps16	Syncrip	10090.ENSMUSP00000103940	10090.ENSMUSP00000063744	0	0	0	0	0.373	0.044	0	0.088	0.405
Rps16	Rps25	10090.ENSMUSP00000103940	10090.ENSMUSP00000079180	0	0	0	0	0.939	0.971	0.8	0.494	0.999
Rps16	Rps8	10090.ENSMUSP00000103940	10090.ENSMUSP00000099757	0	0	0	0	0.999	0.986	0.8	0.839	0.999
Rps16	Rps6	10090.ENSMUSP00000103940	10090.ENSMUSP00000099878	0	0	0	0	0.933	0.963	0.8	0.758	0.999
Rps16	Uba52	10090.ENSMUSP00000103940	10090.ENSMUSP00000120096	0	0	0	0	0.737	0.703	0.54	0.2	0.967
Rps23	Ubb	10090.ENSMUSP00000054490	10090.ENSMUSP00000019649	0	0	0	0	0.382	0.41	0	0.082	0.636
Rps23	Rps3a1	10090.ENSMUSP00000054490	10090.ENSMUSP00000029722	0	0	0	0	0.97	0.985	0.8	0.32	0.999
Rps23	Rps27l	10090.ENSMUSP00000054490	10090.ENSMUSP00000046016	0	0	0	0	0.748	0.735	0.6	0.526	0.985
Rps23	Uba52	10090.ENSMUSP00000054490	10090.ENSMUSP00000120096	0	0	0	0	0.696	0.703	0.54	0.287	0.966
Rps23	Rps8	10090.ENSMUSP00000054490	10090.ENSMUSP00000099757	0	0	0	0	0.94	0.972	0.8	0.823	0.999
Rps23	Rps6	10090.ENSMUSP00000054490	10090.ENSMUSP00000099878	0	0	0	0	0.999	0.982	0.8	0.824	0.999
Rps23	Rps25	10090.ENSMUSP00000054490	10090.ENSMUSP00000079180	0	0	0	0	0.918	0.971	0.8	0.737	0.999
Rps25	Ubb	10090.ENSMUSP00000079180	10090.ENSMUSP00000019649	0	0	0	0	0.234	0.405	0	0.105	0.556
Rps25	Rps3a1	10090.ENSMUSP00000079180	10090.ENSMUSP00000029722	0	0	0	0	0.999	0.97	0.8	0.725	0.999
Rps25	Rps27l	10090.ENSMUSP00000079180	10090.ENSMUSP00000046016	0	0	0	0	0.781	0.735	0.6	0.74	0.993
Rps25	Syncrip	10090.ENSMUSP00000079180	10090.ENSMUSP00000063744	0	0	0	0	0.181	0	0	0.306	0.408
Rps25	Uba52	10090.ENSMUSP00000079180	10090.ENSMUSP00000120096	0	0	0	0	0.695	0.717	0.54	0.539	0.979
Rps25	Rps6	10090.ENSMUSP00000079180	10090.ENSMUSP00000099878	0	0	0	0	0.938	0.955	0.8	0.749	0.999
Rps25	Rps8	10090.ENSMUSP00000079180	10090.ENSMUSP00000099757	0	0	0	0	0.999	0.979	0.8	0.788	0.999
Rps27l	Ubb	10090.ENSMUSP00000046016	10090.ENSMUSP00000019649	0	0	0	0	0.163	0.326	0	0.076	0.433
Rps27l	Rps3a1	10090.ENSMUSP00000046016	10090.ENSMUSP00000029722	0	0	0	0	0.738	0.735	0.6	0.504	0.984
Rps27l	Uba52	10090.ENSMUSP00000046016	10090.ENSMUSP00000120096	0	0	0	0	0.509	0.505	0.54	0.26	0.906
Rps27l	Rps6	10090.ENSMUSP00000046016	10090.ENSMUSP00000099878	0	0	0	0	0.742	0.735	0.6	0.444	0.982
Rps27l	Rps8	10090.ENSMUSP00000046016	10090.ENSMUSP00000099757	0	0	0	0	0.756	0.735	0.6	0.403	0.982
Rps3a1	Ubb	10090.ENSMUSP00000029722	10090.ENSMUSP00000019649	0	0	0	0	0.527	0.418	0	0.082	0.725
Rps3a1	Syncrip	10090.ENSMUSP00000029722	10090.ENSMUSP00000063744	0	0	0	0	0.434	0.263	0	0.175	0.625
Rps3a1	Uba52	10090.ENSMUSP00000029722	10090.ENSMUSP00000120096	0	0	0	0	0.694	0.703	0.54	0.062	0.955
Rps3a1	Rps8	10090.ENSMUSP00000029722	10090.ENSMUSP00000099757	0	0	0	0	0.999	0.984	0.8	0.824	0.999
Rps3a1	Rps6	10090.ENSMUSP00000029722	10090.ENSMUSP00000099878	0.042	0	0	0	0.956	0.96	0.8	0.657	0.999
Rps6	Ubb	10090.ENSMUSP00000099878	10090.ENSMUSP00000019649	0	0	0	0	0.213	0.4	0	0.071	0.523
Rps6	Vcp	10090.ENSMUSP00000099878	10090.ENSMUSP00000030164	0	0	0	0	0.088	0.073	0	0.374	0.425
Rps6	Syncrip	10090.ENSMUSP00000099878	10090.ENSMUSP00000063744	0	0	0	0	0.15	0.265	0	0.172	0.437
Rps6	Zc3h15	10090.ENSMUSP00000099878	10090.ENSMUSP00000080301	0	0	0	0	0.452	0	0	0	0.452
Rps6	Rps8	10090.ENSMUSP00000099878	10090.ENSMUSP00000099757	0	0	0	0	0.95	0.976	0.8	0.856	0.999
Rps6	Uba52	10090.ENSMUSP00000099878	10090.ENSMUSP00000120096	0	0	0	0	0.715	0.703	0.54	0.321	0.97
Rps8	Ubb	10090.ENSMUSP00000099757	10090.ENSMUSP00000019649	0	0	0	0	0.547	0.409	0	0.07	0.729
Rps8	Syncrip	10090.ENSMUSP00000099757	10090.ENSMUSP00000063744	0	0	0	0	0.424	0.265	0	0.15	0.609
Rps8	Uba52	10090.ENSMUSP00000099757	10090.ENSMUSP00000120096	0	0	0	0	0.696	0.703	0.54	0.373	0.97
Rtn4	Sag	10090.ENSMUSP00000099907	10090.ENSMUSP00000076948	0	0	0	0	0	0	0	0.439	0.439
Sag	Tubb4b	10090.ENSMUSP00000076948	10090.ENSMUSP00000042342	0	0	0	0	0	0.517	0	0.067	0.53
Sec16a	Xpo7	10090.ENSMUSP00000109716	10090.ENSMUSP00000129504	0	0	0	0	0	0.433	0	0	0.433
Sfpq	Snw1	10090.ENSMUSP00000030623	10090.ENSMUSP00000021428	0	0	0	0	0.064	0.656	0	0.111	0.689
Sfpq	Syncrip	10090.ENSMUSP00000030623	10090.ENSMUSP00000063744	0	0	0	0	0.279	0.075	0	0.425	0.583
Sfpq	Tardbp	10090.ENSMUSP00000030623	10090.ENSMUSP00000081142	0	0	0	0	0.461	0	0	0.38	0.652
Skp1a	Ubb	10090.ENSMUSP00000038744	10090.ENSMUSP00000019649	0	0	0	0	0.114	0.456	0.71	0.186	0.871
Skp1a	Ywhaz	10090.ENSMUSP00000038744	10090.ENSMUSP00000022894	0	0	0	0	0.146	0.266	0	0.143	0.416
Skp1a	Vcp	10090.ENSMUSP00000038744	10090.ENSMUSP00000030164	0	0	0	0	0.066	0.057	0	0.571	0.589
Skp1a	Xpo7	10090.ENSMUSP00000038744	10090.ENSMUSP00000129504	0	0	0	0	0.066	0.433	0	0	0.447
Skp1a	Uba52	10090.ENSMUSP00000038744	10090.ENSMUSP00000120096	0	0	0	0	0.052	0.434	0.6	0.29	0.827
Snw1	Top2b	10090.ENSMUSP00000021428	10090.ENSMUSP00000017629	0	0	0	0	0.077	0	0	0.434	0.455
Snw1	Syncrip	10090.ENSMUSP00000021428	10090.ENSMUSP00000063744	0	0	0	0	0.063	0.645	0	0.124	0.683
Sptan1	Sptbn1	10090.ENSMUSP00000097797	10090.ENSMUSP00000099902	0	0	0	0.694	0.825	0.916	0.589	0.979	0.995
Syncrip	Ywhaz	10090.ENSMUSP00000063744	10090.ENSMUSP00000022894	0	0	0	0	0.116	0	0	0.385	0.434
Syncrip	Tardbp	10090.ENSMUSP00000063744	10090.ENSMUSP00000081142	0	0	0	0	0.433	0.267	0	0.27	0.67
Tardbp	Vcp	10090.ENSMUSP00000081142	10090.ENSMUSP00000030164	0	0	0	0	0.057	0.328	0	0.887	0.922
Tardbp	Xpo7	10090.ENSMUSP00000081142	10090.ENSMUSP00000129504	0	0	0	0	0	0.433	0	0	0.433
Top2b	Ywhaz	10090.ENSMUSP00000017629	10090.ENSMUSP00000022894	0	0	0	0	0.092	0.081	0	0.396	0.451
Trim21	Ubb	10090.ENSMUSP00000033264	10090.ENSMUSP00000019649	0	0	0	0	0	0.567	0.6	0.07	0.824
Trim21	Vcp	10090.ENSMUSP00000033264	10090.ENSMUSP00000030164	0	0	0	0	0	0.054	0	0.471	0.479
Trim21	Uba52	10090.ENSMUSP00000033264	10090.ENSMUSP00000120096	0	0	0	0	0	0.387	0.6	0	0.744
Tubb4b	Ywhaz	10090.ENSMUSP00000042342	10090.ENSMUSP00000022894	0	0	0	0	0.061	0.477	0	0.217	0.581
Tubb4b	Xpo7	10090.ENSMUSP00000042342	10090.ENSMUSP00000129504	0	0	0	0	0.062	0.433	0	0.055	0.453
Uba52	Ubb	10090.ENSMUSP00000120096	10090.ENSMUSP00000019649	0	0	0.224	0.953	0.153	0.924	0.3	0.56	0.953
Uba52	Vcp	10090.ENSMUSP00000120096	10090.ENSMUSP00000030164	0	0	0	0	0	0.458	0.6	0.14	0.797
Ubap2l	Wrnip1	10090.ENSMUSP00000066138	10090.ENSMUSP00000021832	0	0	0	0	0.063	0	0	0.447	0.459
Ubb	Vcp	10090.ENSMUSP00000019649	10090.ENSMUSP00000030164	0	0	0	0	0.065	0.848	0.67	0.31	0.963
